# Supplementary material for: Using protein turnover to expand the applications of transcriptomics
Source: Sci Rep. 2021 Feb 23;11:4403. doi: 10.1038/s41598-021-83886-7 (PMC7902815; doi:10.1038/s41598-021-83886-7)
Supplement: Supplementary file 1 — Supplementary Information 1. [file 41598_2021_83886_MOESM1_ESM.r]

#####################################################################################################################
# Supplemental Code 1 - Generating persistence scores and identifying 
#  persistent genes from transcriptomics data
#####################################################################################################################


###############################
# Load Transcriptomics Signature
###############################

sig <- readRDS(file="./Supplemental Code Input 2.rds")

#####################################
# Remove Replicate Genes by Averaging
#####################################

library(dplyr)

colnames(sig) <- c("Gene", "FC", "Log2FC", "PValue")

sig_avg <- sig %>% group_by(Gene) %>%
  summarise(Avg_Log2FC = mean(Log2FC),
            Avg_PValue = mean(PValue))

#################################
# Load Protein Turnover Ratios
#################################

library(readxl)

file <- "./Supplemental Code Input 1b.xlsx"

# get sheet names
sheet_names <- excel_sheets(file)

turnover <- read_excel(file, sheet="Turnover")

###############################################
# Extract Genes with Protein Turnover Ratios from Transcriptomics Signature
###############################################

extract <- turnover[-1,c(1,2)]
colnames(extract) <- c("Gene", "Turnover")
extract$Gene <- toupper(extract$Gene)

sig_huganir <- sig_avg[which(sig_avg$Gene %in% (extract$Gene)),]

missing <- which(!(extract$Gene %in% sig_huganir$Gene ))
extract_2 <- extract[-missing,]
dups <- which(duplicated(extract_2$Gene)) 

extract3 <- extract_2[-dups,]  

sig_o <- sig_huganir[order(sig_huganir$Gene),]            
extract_o <- extract3[order(extract3$Gene),]

merged <- merge(sig_o, extract_o, by.x='Gene', by.y="Gene", all.x=TRUE, all.y=TRUE)

################################################
# Calculate Persistence Scores
################################################

merged$Persistence <- merged$Avg_Log2FC/merged$Turnover

merged_o <- merged[order(merged$Persistence, decreasing = TRUE),]

################################################
# Select High and Low Persistence Genes
################################################

high_genes <- merged_o[which((merged_o$Persistence > 0.5) & (merged_o$Avg_PValue < 0.05)), "Gene"]
low_genes <- merged_o[which((merged_o$Persistence < -0.5) & (merged_o$Avg_PValue < 0.05)), "Gene"]

#################################################
# Write Output to File
#################################################

write.csv(merged_o, file="./Output/All Persistence Scores.csv")
write.csv(high_genes, file="./Output/High Persistence Genes.csv")
write.csv(low_genes, file="./Output/Low Persistence Genes.csv")
