# Supplementary material for: Using protein turnover to expand the applications of transcriptomics
Source: Sci Rep. 2021 Feb 23;11:4403. doi: 10.1038/s41598-021-83886-7 (PMC7902815; doi:10.1038/s41598-021-83886-7)
Supplement: Supplementary file 2 — Supplementary Information 2. [file 41598_2021_83886_MOESM2_ESM.xlsx]

## Sheet: Turnover
Gene symbol	Turnover
Dpysl5	0.969851
Dpysl3	0.991952
Vcan	1.03925
Hapln1	1.15855
Mbp	1.19858
Plp1	1.23795
Crmp1	1.2931
Tubb2a	1.30354
Sh3gl3	1.4083
Rras2	1.42249
Cnp	1.42521
Dlat	1.46106
Gnaz	1.48366
Dlst	1.48578
Nefh	1.49458
Ina	1.55775
Gnao1	1.57372
Dpysl4	1.57985
Pdhx	1.57993
Nfasc	1.58881
Pdhb	1.58886
Pars2	1.5912
Basp1	1.59177
Tubb4b	1.59567
Sirt2	1.60873
Nefl	1.60877
Prkar2b	1.61397
Gng2	1.61778
Gnb1	1.61863
Bdh1	1.61871
Ccdc58	1.62277
Nefm	1.62549
Sept6	1.62973
Cycs	1.6378
Ncan	1.63829
Gap43	1.64947
Slc13a5	1.6602
Lactb	1.66844
Gnb2	1.67015
Sh3gl1	1.67364
Cyc1	1.67621
Minos1	1.67793
Rala	1.68026
Dpysl2	1.68074
Nipsnap3b	1.68179
Traf3	1.68348
Dld	1.68473
Tnr	1.68901
Prkar2a	1.69132
Atp5c1	1.69407
Phb2	1.69458
Txnrd2	1.7004
Palm	1.70379
Atp5h	1.70481
Stx1a	1.70624
Atp5f1	1.70656
Atp5l	1.7073
Tuba1a	1.70738
Atp5k	1.70766
Atp5o	1.71022
Aldh1b1	1.71337
Mtch2	1.71602
Epb41l3	1.71615
Map6	1.71645
Mdh2	1.71912
Exog	1.72076
Got2	1.72208
Slc44a2	1.72284
Nipsnap1	1.72705
Samm50	1.73549
Phb	1.73609
Gng4	1.74049
Sod2	1.7414
Mcu	1.74541
Sh3bgrl2	1.7478
Cars2	1.75794
Rgs6	1.76736
Me3	1.76853
Pdha1	1.77509
Sfxn3	1.77665
Uqcrc1	1.77758
Uqcrb	1.78085
Uqcrc2	1.78667
Ptprz1	1.78951
Atp5b	1.79522
Gbas	1.79997
Abcg2	1.80112
Tomm40l	1.80294
Tmem65	1.80334
Cs	1.80564
Tuba4a	1.8061
Scai	1.81414
ATP8	1.81667
Timm9	1.81916
Apoo	1.82291
Acot9	1.82471
Vdac3	1.82848
Hdhd3	1.8294
Bcs1l	1.83213
Sept11	1.83839
Sfxn1	1.8394
Coro2a	1.84215
Serac1	1.84237
Gfer	1.84265
Idh3a	1.84644
Clta	1.84711
Tuba1b	1.85126
Hras	1.85291
Hspd1	1.85829
Acat1	1.85864
Cltb	1.86243
Lin7a	1.8684
Atp5a1	1.86997
Mrps36	1.87448
Snap91	1.87498
Epb41l2	1.87647
Slc25a11	1.87794
Fh1	1.88268
2310061I04Rik	1.88375
Abcb8	1.88526
Hexa	1.8853
Rac3	1.88599
Mmab	1.88929
Slc25a12	1.88987
Prdx3	1.89457
Slc25a4	1.89498
Ndufb8	1.89744
Gk	1.89846
Tufm	1.90212
Vdac1	1.90244
Mecr	1.90467
Dguok	1.91075
Syn1	1.91249
Nrn1	1.91449
Tamm41	1.91996
Them4	1.92062
Cltc	1.92645
Aldh5a1	1.92845
Slc25a5	1.92858
C1qbp	1.94029
Sept3	1.94396
Aifm1	1.94449
Aco2	1.94841
Ckmt1	1.94869
Ndufb7	1.95032
Gng3	1.95136
Slc6a3	1.9549
Amph	1.95699
Snca	1.95727
Tubb3	1.95759
Ndufb10	1.95806
Marcks	1.96872
Uqcrfs1	1.96935
Atad3a	1.97135
Ndufb3	1.97518
Ndufb9	1.97637
Fahd2a	1.97763
Suclg1	1.9778
Actn1	1.9792
D10Jhu81e	1.98159
Ndufb5	1.98298
Cisd1	1.98536
Ndufa8	1.98609
Oxsm	1.98711
Ndufb11	1.98851
Prdx5	1.98927
Vdac2	1.99078
Slc2a3	1.99257
Chchd3	1.99571
Hsd17b10	2.00267
Pccb	2.00317
Ndufs5	2.00623
ND1	2.00641
Nras	2.00879
Kyat3	2.00983
Slc1a4	2.01521
Lancl2	2.01945
Ndufa13	2.02044
Cnrip1	2.02082
Immt	2.02359
Fahd1	2.02809
Pcca	2.03424
Tfam	2.03486
Hspe1	2.03493
Arf6	2.03718
ND5	2.0383
Sgip1	2.04358
Maoa	2.04419
Sept5	2.04562
Mpp6	2.0479
Idh3g	2.04816
Ctbp1	2.05259
Hibadh	2.05265
Cox5a	2.05537
Gng7	2.05594
Akap7	2.0569
Iars2	2.05804
Grm2	2.05909
Lyplal1	2.06085
Ndufa3	2.06238
Ndufc2	2.0636
Auh	2.06709
Gltp	2.07072
Gnai1	2.07577
Rexo2	2.07867
Apool	2.07888
Mthfd1l	2.0794
Cox4i1	2.07968
Gpd2	2.07979
Shank3	2.08036
Cbr4	2.08386
Ndufa10	2.08386
Sirt5	2.08811
Apoa1bp	2.09017
Nit2	2.09122
Etfdh	2.09599
Nnt	2.09665
2010107E04Rik	2.09675
Sh3gl2	2.10443
Omg	2.10593
Rap2a	2.10982
Actn4	2.11155
Hibch	2.11312
Syp	2.11735
Fdxr	2.11862
Bphl	2.11898
Hk1	2.12081
Timm10	2.12609
Echs1	2.13031
Dtymk	2.1306
Gng13	2.13282
Ndufs8	2.13328
Cox6c	2.13791
Slc44a1	2.14325
Hscb	2.14734
Sdhc	2.15211
Ndufab1	2.15522
Dnajc5	2.15931
Atp6v0c	2.15984
Syn2	2.1632
Ak2	2.16581
Cox5b	2.16829
Stxbp1	2.17341
Opcml	2.1748
Ralb	2.17851
Idh3b	2.18863
Guf1	2.18866
Clybl	2.1912
Bin1	2.19189
Slc25a24	2.19298
Ndufa9	2.1951
Add2	2.19647
Cox6b1	2.19966
Slc25a3	2.20083
Atpif1	2.20336
Ndufa11	2.20558
Nwd2	2.20917
Gstz1	2.21521
Actn2	2.21609
Atp6v0a1	2.21824
Gng10	2.21989
Tppp	2.22114
Gnb5	2.22266
Glud1	2.22367
Fam136a	2.22451
Ndufs3	2.22615
Stx1b	2.22799
Nt5e	2.22989
Cmpk2	2.23531
Ntm	2.24144
Sucla2	2.24184
Gnb4	2.24397
Ndufs2	2.24663
Abhd10	2.2475
Atp6v0d1	2.24828
Cyb5r1	2.24839
Cd47	2.2524
Sept7	2.25495
Nebl	2.25843
Ache	2.26176
Ncam1	2.26189
Rap1a	2.26406
Ndufa5	2.2721
Flot2	2.27371
Slc3a2	2.27384
2900026A02Rik	2.2739
Rap2b	2.28439
Actb	2.28522
Ndufa2	2.2856
Letm1	2.2864
Pkp4	2.28845
Slc8a2	2.28854
Tpm1	2.29001
Rap1b	2.2907
Gnai3	2.29847
Ddah1	2.30234
Palm2	2.3051
Ppox	2.30733
Rgs7	2.30848
Slc25a20	2.31627
Epb41l1	2.32083
Pura	2.32298
Acta1	2.32578
Pip4k2b	2.33113
Atp5s	2.33475
Actr3b	2.33749
Plcl2	2.33804
Ndufs1	2.34136
Flot1	2.34236
Clpp	2.34471
Cox7a2	2.34525
Ppa2	2.34597
Mapt	2.34607
Sept4	2.34626
Rac1	2.34753
Slc17a7	2.34784
Rdh13	2.34982
Mlycd	2.35102
Pdpr	2.35187
Cisd3	2.35354
Epn1	2.35431
Ndufs4	2.35528
Carkd	2.36056
Lin7c	2.36108
Adam22	2.36549
Sdr39u1	2.37185
Ndufa12	2.37812
Abat	2.37848
Kras	2.37907
Slc1a2	2.38507
Slc22a23	2.38543
Ndufa6	2.38945
Ccdc127	2.39013
Ank3	2.39712
Sept2	2.39816
Ap2s1	2.39895
Slc30a3	2.40089
2410015M20Rik	2.40195
Slc6a11	2.40684
Cacna1a	2.41136
Igsf8	2.41507
Mccc1	2.4155
Rltpr	2.41642
Chchd6	2.42312
Idh2	2.425
Ak4	2.42938
Lsamp	2.43538
Thnsl1	2.4355
Trpv2	2.43892
Cend1	2.44217
Ndufv1	2.44473
Syngap1	2.44616
Acot2	2.45303
Cotl1	2.45421
Gsr	2.45451
Bcat1	2.45479
Gnai2	2.46079
Dnajc11	2.46093
Akr1b10	2.46164
Ndufv2	2.46347
Car4	2.464
Th	2.46789
Gpx1	2.4679
Ap2a1	2.46872
Ap2m1	2.46902
Maob	2.46923
Slc25a23	2.47208
Coq6	2.4731
Pip5k1c	2.47433
Arpc5l	2.47472
Ap2b1	2.47587
Wdfy1	2.47943
Spryd4	2.48402
Cplx3	2.48405
Abcb7	2.4862
Thy1	2.4865
Shank1	2.48822
Tpm1	2.49401
Lgi1	2.49484
Pnpt1	2.50124
Mapt	2.50287
Ndufaf4	2.50409
Gpm6a	2.50868
Cntn1	2.51003
Sccpdh	2.51415
Me2	2.51446
Scamp5	2.51573
1700021F05Rik	2.5165
Atp1a2	2.52225
Syn3	2.52737
Ptpmt1	2.52921
Etfa	2.53276
Eci1	2.53469
Aldh1a1	2.53527
Slc7a8	2.53639
Ap2a2	2.53925
Lasp1	2.54491
Grm3	2.54519
Dhrs4	2.55115
Coro2b	2.55233
Sv2b	2.55303
Adcy5	2.55847
9030617O03Rik	2.56103
Mtx2	2.5623
Sept9	2.5662
Sv2a	2.56768
Ddc	2.56914
Synpr	2.57301
Rab35	2.5733
Ndufs6	2.57343
Opa1	2.57848
Cdh13	2.58102
Pygm	2.58337
Ccdc90b	2.58627
Shisa4	2.58675
Macrod1	2.5876
Mrrf	2.58808
COX1	2.5889
Bpnt1	2.58894
Sept9	2.58998
Rida	2.59391
Lonp1	2.59429
Coro1c	2.60102
Pitrm1	2.6018
Oxct1	2.60237
Slc25a1	2.60452
Rhog	2.60837
Sptan1	2.61105
Tpm3	2.61184
Mpp3	2.61284
Rp2	2.61396
Ptpn9	2.61668
Mapt	2.61703
Isoc2a	2.61884
Dbnl	2.61981
Mtmr1	2.62076
Prrt2	2.62104
D630045J12Rik	2.62273
Rmdn1	2.62344
Acot13	2.62363
Olfm1	2.62466
Slc32a1	2.62638
Sptbn2	2.63842
Dbt	2.64167
Add1	2.64337
Pacsin1	2.65786
Crat	2.6592
Etfb	2.66126
Slc4a4	2.66154
Sirpa	2.66492
Tst	2.67077
Hebp1	2.67204
Atp1b3	2.67321
Ephb2	2.67353
Erc2	2.67667
Dbn1	2.67811
Agk	2.67881
Tsfm	2.6796
Fabp3	2.68846
Acadl	2.6912
Wdr1	2.69398
Dlg4	2.69462
Atp2b4	2.69673
Car2	2.69725
Zdhhc5	2.7014
Fam210a	2.70437
Ncam2	2.70558
Caskin1	2.70579
Actr3	2.71123
Arpc2	2.71207
Itsn1	2.71499
Gpx4	2.71541
Aldh4a1	2.719
Cacna2d2	2.72063
Acaa2	2.7216
Gm38481	2.72273
Slc25a22	2.72605
Lace1	2.7266
Slc17a6	2.72765
Tubb4a	2.7278
Timm22	2.7302
Agl	2.73303
Pmm2	2.73596
Sbf1	2.73597
Add3	2.7365
Sh3glb1	2.73671
Decr1	2.73967
Gpm6b	2.74316
Gna13	2.74413
Cbr3	2.74532
Pgam5	2.75233
Gdap1	2.75292
Fam162a	2.75553
Coro1a	2.75672
Cpt2	2.75699
Cttn	2.75749
Negr1	2.75773
Tbc1d10b	2.76059
Lin7b	2.76353
Tbc1d24	2.76402
Hmgcl	2.76448
Ttc7b	2.76553
Slc25a10	2.76757
Hspa12a	2.77661
Fam81a	2.77735
Atp1b2	2.77808
Atp1a3	2.77954
Stoml2	2.78157
Adam23	2.78196
Gphn	2.78397
Slc8a1	2.78821
Ndufa7	2.78913
Sncb	2.78982
Atp1b1	2.79352
Cask	2.80036
Plcb1	2.80165
Aldh7a1	2.80369
Cyb5b	2.80718
Arpc4	2.80882
Cadps2	2.81173
Homer1	2.81242
Marcksl1	2.81333
Dhrs1	2.81359
Ppm1h	2.81385
Aldh9a1	2.81494
Ap1b1	2.81534
Rps12	2.81564
Cryz	2.81615
Pcx	2.81731
Hadh	2.81818
Atp1a1	2.81826
Prmt8	2.81891
Sdhb	2.82221
Cfl2	2.82362
Ablim2	2.82377
Dpp10	2.82458
Homer2	2.82679
Ppfia2	2.83248
Actr2	2.84201
Vamp3	2.84349
Purb	2.8468
Bsg	2.84704
Sfxn5	2.85232
Dynll2	2.85568
Rps18	2.85639
Mcat	2.86081
Aldh6a1	2.86375
Fam126b	2.86625
Plxna1	2.86878
Dnajc19	2.87184
Ogdhl	2.872
Aifm3	2.87287
Coro1b	2.87289
Usmg5	2.87517
Serpinb1a	2.87582
Ak3	2.87862
Pygb	2.88139
Smpd3	2.88738
Dlg2	2.88754
Inpp5a	2.88755
Arhgap21	2.89037
Hadha	2.89358
Fam213b	2.89446
Phf24	2.89649
Ndufv3	2.90011
Ogdh	2.90082
Gls	2.90086
Snx4	2.90206
Mfn2	2.90249
Cacng2	2.90422
Armc10	2.9054
Rpl22	2.9067
Cr1l	2.90985
Hepacam	2.9145
Dlg1	2.91553
Reps1	2.92769
Arpc1a	2.9279
Mccc2	2.92805
Glod4	2.93027
Eci2	2.93233
Mtx1	2.93571
Dpp6	2.94508
Gm4737	2.94893
Adam11	2.9501
Ahcyl1	2.9511
Slc16a7	2.95126
Atp2b1	2.95169
Atp1a4	2.95625
Syt7	2.95775
Gnaq	2.95971
Actn4	2.96003
Rmdn3	2.9618
Slc30a9	2.96822
Snx5	2.97126
Icam5	2.97397
Afg3l2	2.97801
Adcy1	2.97913
Rapgef4	2.98074
Slc25a51	2.98158
Acads	2.9852
Akap5	2.999
Sh3glb2	3.00581
Arl15	3.00629
Tomm70a	3.00745
Grhpr	3.01094
Lta4h	3.01102
Wdr37	3.01965
Slc25a46	3.02182
Agpat5	3.0234
Fech	3.02391
Dbi	3.02742
Cd34	3.02927
Synrg	3.02987
Slc25a44	3.03509
Letmd1	3.04116
Nfs1	3.04592
Dclk2	3.046
Arhgdia	3.04725
Rab23	3.04851
Spr	3.05106
Anks1b	3.0541
Itpka	3.05413
Rgs7bp	3.05681
Snx2	3.05891
Slc2a1	3.06018
Ndufa4	3.06109
Arfip2	3.06758
Sept8	3.06784
Ncam1	3.06844
Snx6	3.07154
Eps15l1	3.07371
Mpst	3.07529
Plch2	3.07541
Supv3l1	3.07779
Mpp2	3.07822
Necap1	3.08198
Sod1	3.0825
Slc9a1	3.08337
Atp2b3	3.08627
Lrrc57	3.08666
Cadps	3.09062
Nptn	3.09088
Nans	3.09216
Gnas	3.09371
Pi4ka	3.09602
Wdr20	3.10251
Slc12a2	3.10366
Gyg	3.10517
Ehd4	3.11076
Nars2	3.1115
Msra	3.11158
Prkar1a	3.11479
Denr	3.1158
Lars2	3.11583
Park7	3.12033
Gcdh	3.12089
Oxsr1	3.12633
Eri3	3.12697
Gstm1	3.12834
Plec	3.13214
Rasal1	3.134
Sptbn1	3.13997
Idh1	3.1412
Mical3	3.14185
Eef1g	3.14222
Camsap3	3.14363
Rims1	3.14457
Vat1	3.14524
Vac14	3.14563
Arpc3	3.14576
Acsf2	3.14732
Serpinb6a	3.14945
Eml1	3.14982
Tln2	3.15378
Slc6a1	3.15689
Scyl2	3.15789
Golga5	3.1616
Arhgap1	3.16178
Dmxl2	3.16335
Ank1	3.16342
Etl4	3.16385
Ahcyl2	3.16884
Txn1	3.17066
Anxa3	3.17342
Ivd	3.17405
Slc25a25	3.17547
Cadm2	3.18032
Numbl	3.1805
Rhob	3.18175
Fam114a2	3.18497
Rpl10a	3.1884
Dhrs7b	3.19059
Prdx6	3.19565
Fnbp1l	3.1958
Atp8a2	3.20333
Upf1	3.20455
Ctnna2	3.20474
Bcas1	3.21462
Hint3	3.21867
Akr1a1	3.21966
Hip1r	3.22126
Pebp1	3.22144
Rbbp9	3.22247
Esd	3.22313
Acsf3	3.22558
Tomm40	3.22851
Ablim1	3.2299
Cacna2d3	3.23205
Gm8069	3.2331
Gfap	3.23481
Sv2c	3.23599
Fmnl1	3.23618
Hcn2	3.238
Pnpla8	3.23861
Pdk3	3.24272
Rhoa	3.24322
Dhodh	3.244
Gak	3.24448
Syt12	3.24462
Efr3b	3.24465
Cbr1	3.2449
Hnrnpa2b1	3.24517
Rab27b	3.25122
Pck2	3.25138
Arpc5	3.25155
Ncam1	3.25325
Rps11	3.25529
Rars2	3.25542
Vat1l	3.25568
Pak7	3.25686
Glrx	3.25695
Rogdi	3.2597
Rpl5	3.26359
Uchl3	3.26722
Pgm2	3.26987
Slc9a3r1	3.27034
Akr1b3	3.27134
Clint1	3.27238
Acad9	3.27279
Rpl18	3.27284
Plcxd3	3.27376
Mpc2	3.27428
Ly6h	3.27547
Yars2	3.27963
Gpd1l	3.28026
Cacnb3	3.28288
Coa7	3.28357
Thop1	3.28392
Spg7	3.28823
Atp6v1a	3.29779
Rnpep	3.29818
Mtx3	3.2986
Gstp1	3.29905
Farsb	3.30127
Syt2	3.30239
Arfgap1	3.3025
Mpp1	3.30551
Ogdh	3.30557
Grm1	3.30775
Gria4	3.30843
Atp6v1b2	3.30845
Wdr7	3.30941
Lap3	3.30949
Pgp	3.31363
Ogt	3.31483
Adsl	3.31565
Vwa8	3.31795
Dnm1l	3.31814
Mgll	3.31818
Cmbl	3.31949
Rab10	3.32031
Anxa5	3.32823
Kctd16	3.32826
Akap12	3.33203
Ppfia3	3.33354
Adh5	3.33623
Gprin1	3.33643
Ppfia4	3.33646
Arfip1	3.33668
Tmod2	3.33736
Pcmt1	3.3381
Pgd	3.33813
Fmn2	3.33818
Rps17	3.34058
Gstm5	3.34188
Msrb2	3.34252
Rps8	3.34349
Dgki	3.34407
4931406C07Rik	3.34708
Grik3	3.34842
Ehd3	3.34891
Pgk1	3.34908
Cacna2d1	3.35028
Aldh18a1	3.35375
Ptpn23	3.35586
Timm50	3.35604
Agfg1	3.35672
Taldo1	3.35697
Srcin1	3.35713
Gnal	3.35723
Eef1d	3.3576
Rftn2	3.35809
Bsn	3.35897
Bckdhb	3.3603
Tmem178b	3.36162
Adap1	3.36259
Eif3l	3.36365
Impa1	3.36521
Timm44	3.36568
Me1	3.36649
D430041D05Rik	3.36772
Gad2	3.36942
Gna11	3.37231
Gda	3.37313
Acad8	3.3736
Slc1a3	3.37708
Dlgap3	3.37973
Plxnd1	3.38023
Avl9	3.38288
Tkt	3.3834
Atp2b2	3.38893
Syncrip	3.39097
Lxn	3.39501
Pdxk	3.39572
Coq9	3.3994
Ykt6	3.3995
Trim2	3.40095
Atp6v1g2	3.40358
Eno1	3.40406
Atp6v1f	3.40542
Rps2	3.41159
Eno2	3.41205
Plxnb1	3.41364
Ldha	3.41369
Vim	3.41566
Pacs1	3.41733
Gm15800	3.41843
Rps4x	3.4196
Smim20	3.4197
Sptb	3.42202
AW549877	3.42482
Rpl13a	3.42544
Rpl36	3.42765
Ephx2	3.42772
Rps14	3.42784
Fscn1	3.43369
Acat2	3.43516
Mcts1	3.43785
Prep	3.43792
Ckb	3.43833
Ap3s1	3.43891
Atp6v1h	3.44153
Atp6v1e1	3.44347
Rps3a1	3.44702
Scn2a1	3.44762
Grk6	3.44854
Dnajc6	3.44899
Pgam1	3.4491
Clstn1	3.4494
Vars	3.45045
Mllt4	3.4511
Gstk1	3.45171
Ap1m1	3.45452
Tagln3	3.45541
Rpl3	3.45547
Pitpna	3.45744
Slc30a1	3.45858
Cacna1c	3.46101
Vps13a	3.46128
Dpp3	3.46211
Mdh1	3.46618
Mtap	3.46773
Glo1	3.4685
Taok1	3.46923
Kcna4	3.47394
Rab3a	3.47496
Cpne5	3.47649
Rpl8	3.47706
Tpi1	3.47906
Fnbp1	3.47981
Alcam	3.47993
Acyp1	3.4815
Wdr44	3.48228
Qdpr	3.48234
Lrrfip2	3.48395
Syt1	3.48485
Atp6v1d	3.48585
Tars	3.48609
Wasf3	3.48678
Lcp1	3.48833
Ap3d1	3.48946
1700037H04Rik	3.48983
Tars2	3.49196
Grm7	3.49299
Nme2	3.49341
Ywhaz	3.49401
Ywhae	3.49806
Sdha	3.50018
Rab3c	3.50368
Src	3.50525
Plxnc1	3.50625
Slc4a1	3.51514
Rps6ka2	3.51584
Gas7	3.51646
Pde10a	3.51732
Snx1	3.51819
Srr	3.519
Gnpda2	3.51927
Pdk1	3.51964
Capza2	3.52082
Slc12a6	3.52164
Rps5	3.522
Mapre3	3.52268
Dnaja3	3.52304
Gapdh	3.52319
Tprgl	3.52343
Pin1	3.52434
Rps20	3.52551
Picalm	3.52636
Gpi1	3.52688
Kcnma1	3.52918
Fyn	3.53013
Txnrd1	3.5304
Crym	3.53345
Dnm1	3.53496
Ndufaf2	3.53564
Mrps18a	3.53589
C2cd5	3.53613
Aldh1l1	3.53671
Hcn1	3.53978
Nme1	3.54374
Synj2bp-cox16	3.54567
Brsk1	3.54593
Gsta4	3.5475
Got1	3.54767
Ldhb	3.54871
Asrgl1	3.54874
Fhl1	3.55016
Hnrnpd	3.55072
Gpr158	3.5526
Ak1	3.55355
Cdc42	3.55617
Aak1	3.55661
Trmu	3.55744
Gmfb	3.55915
Ggct	3.55938
Gdap1l1	3.56302
Fam98b	3.56486
Rpl35a	3.56678
Prkaca	3.56712
Cacnb4	3.56745
Necab2	3.56764
Ap1g1	3.56765
Ptpa	3.56826
2310035C23Rik	3.57068
Rpl17	3.57407
Sec24c	3.57569
Rab3d	3.57661
Fibp	3.57855
Dnm1	3.58008
Atic	3.58064
Plcl1	3.58155
Mapre2	3.58176
Slc38a3	3.58544
Rpl23a	3.58733
Clic4	3.58774
Trappc11	3.58811
Rpl34	3.5907
Cars	3.59133
Dnajc7	3.59232
Ehd1	3.59249
Ap3m2	3.59724
Twf1	3.59743
Ap3b2	3.60055
Fam171b	3.60273
Fabp5	3.60619
Prdx1	3.60674
Daam1	3.60722
Rpl35	3.60863
Kif2a	3.61119
Cntn2	3.61346
Mpv17	3.61469
Nln	3.61531
Rpl12	3.61566
Rpl32	3.61759
Arhgef7	3.61995
Csnk1g3	3.62268
Tpd52	3.62394
Itpa	3.62541
Lrrc8d	3.62675
Fbxo41	3.6278
Uba3	3.63044
Adcy9	3.63437
Gsn	3.63439
Tecpr1	3.6346
Xpo1	3.63499
Slc27a4	3.63504
Cd200	3.63585
Tfg	3.63621
Lamp5	3.63789
Ugp2	3.63893
Pcyt2	3.6391
Twf2	3.63956
Arhgap44	3.64053
Prdx2	3.64053
Napg	3.64087
Wdr48	3.64094
Tppp3	3.64101
Lgi2	3.64364
Rpl30	3.64405
Hagh	3.64466
Prosc	3.64504
Mpi	3.64649
Scn1b	3.64721
Stxbp3	3.65126
Mras	3.65505
Plxna4	3.6556
Mapre3	3.65968
Pabpc1	3.66118
Capza1	3.66176
Ppp5c	3.66348
Bcl2l13	3.66676
Pde2a	3.66731
Nae1	3.66916
LOC105244208	3.66955
Rps19	3.67049
Rhot1	3.67352
Dagla	3.67564
Synpo	3.67632
Cops6	3.67982
Serinc3	3.68157
Ndufaf7	3.68282
Csnk2a2	3.68291
Rpl14	3.68349
Vcl	3.68787
Npepps	3.68956
Hba-a1	3.69118
Cntn4	3.69687
Abi1	3.698
Uqcc1	3.69823
Gga3	3.70067
Cntnap1	3.7019
Cacnb1	3.70222
Cdh11	3.70223
Suclg2	3.70336
Armt1	3.70447
Syt1	3.70549
Msn	3.70601
Adam10	3.70979
Rpl37a	3.71087
Blmh	3.71105
Fam175b	3.71229
Ubxn6	3.71253
Capzb	3.71393
Nckap1	3.71683
Agap2	3.71693
Vps26a	3.71723
Ptges2	3.71731
Cyth1	3.72188
Pkm	3.72406
Fn3k	3.72423
Syap1	3.72426
Rab11fip2	3.7253
Map2k6	3.72539
Cyfip1	3.72667
Svop	3.72784
Mapre1	3.72913
Rmnd5a	3.7292
Gnpda1	3.72954
Exoc5	3.7326
Timm13	3.73441
Rps3	3.73646
Fam21	3.73672
L1cam	3.73795
Pfn1	3.73827
Cdc42ep4	3.74315
Arfgef2	3.74469
Cplx2	3.74824
Hdgf	3.74844
Kcna1	3.75137
Cyfip2	3.75355
Pvalb	3.75389
Ppp2r5c	3.75451
Vipas39	3.75459
Pitpnc1	3.75525
Sh3kbp1	3.75715
Inpp1	3.75783
Ap3m1	3.75797
Hbb-bt	3.75979
Cdc42	3.7607
Ndel1	3.76116
Hgs	3.76188
Efhd2	3.76254
Cspg5	3.76288
Mob4	3.76436
Rab1a	3.76517
Abhd16a	3.76669
Sec14l2	3.76691
Rpl9	3.76703
Atg7	3.76704
Hspa9	3.76767
Kalrn	3.7686
Nrxn3	3.76874
Cand1	3.76946
Grpel1	3.77115
Mtfr1l	3.77148
Snap29	3.77225
Srp54a	3.77228
Sec31a	3.7779
Atp6v1c1	3.77862
Xpnpep1	3.77923
Gpd1	3.77975
Fam49b	3.77985
Rpl27a	3.78342
Rpl4	3.78432
Ppm1a	3.78523
Farsa	3.78536
Rab33b	3.78907
Cyb5r3	3.79031
Dstn	3.79153
Myh14	3.79238
Ptpn11	3.79362
Cmpk1	3.7937
Capn5	3.79478
Pycr2	3.79551
Prmt5	3.79587
Cadm1	3.79601
Ank2	3.79697
Cndp2	3.7981
Tpp1	3.79859
Calb2	3.79876
G6pdx	3.80088
Marc2	3.8014
Madd	3.80185
Ass1	3.80238
Prpsap2	3.80278
Uba5	3.80486
Gria3	3.8063
Guk1	3.8076
Ccz1	3.80856
Exoc2	3.80909
Mprip	3.81017
Ocrl	3.81103
Ppm1f	3.81143
Ppp3cb	3.81292
Napb	3.8148
Vps13c	3.82315
Asl	3.82546
Cap2	3.82565
Rabl6	3.82795
Aak1	3.83516
Uba1	3.83603
Rdh14	3.83604
Ppp3ca	3.83653
Rplp0	3.83942
Capn2	3.84106
Stxbp5	3.84277
Mterf2	3.84449
Synj1	3.84542
Plaa	3.84558
Phgdh	3.84664
Arhgap39	3.84772
Cap1	3.84794
Ppia	3.84815
Mrps10	3.84834
Mrpl22	3.8491
Hsdl1	3.84955
Scn2b	3.84989
Capns1	3.85025
Pdp1	3.85035
Fsd1	3.85066
Cops4	3.85176
Pde4b	3.8527
Mkl2	3.85398
Exoc6b	3.85777
Ppp3r1	3.86067
Atp8a1	3.86494
Stxbp5l	3.87073
Ampd2	3.87502
Cops2	3.87565
Trio	3.87721
Lypla2	3.87888
Gria1	3.87913
Acaca	3.88311
Ipcef1	3.88316
Nsf	3.88339
Blvra	3.88599
Huwe1	3.88609
Dlgap2	3.88667
Kctd12	3.88681
Dnm2	3.88707
Mut	3.88735
Cntnap2	3.88743
Bckdha	3.88764
Tceal3	3.88843
Gprin3	3.88844
Acap2	3.8905
Rpl6	3.89094
Kcnab2	3.8931
Rpl27	3.89312
Rab3b	3.89413
Rps16	3.89438
Mthfd1	3.89553
Cops3	3.89592
Vta1	3.89727
Eif4b	3.89854
Mark1	3.89862
Ddx19b	3.89884
Ppp2r5d	3.9
Ppp2r5a	3.90014
Adck1	3.90147
Pfn2	3.90236
Epn2	3.90247
Hspa4	3.90342
Rpl21	3.90349
Asap1	3.90488
Atp6v1g1	3.90768
Acly	3.91101
Atpaf1	3.91109
Wasf1	3.91141
Rasgrf1	3.91187
6430548M08Rik	3.91197
Gps1	3.91243
Gmps	3.91517
Psd3	3.91658
Dynlrb1	3.91905
Psmb2	3.92005
Ranbp1	3.92015
Pfkp	3.92032
Ctnnd2	3.92142
Jup	3.92158
Dmtn	3.92235
Ptges3	3.92326
Rps25	3.92405
Hip1	3.92515
Pank4	3.92561
Arf3	3.92699
Arf5	3.92784
Ppp1r7	3.92804
Rpl7a	3.92949
Iars	3.93058
Gmpr	3.93357
Psat1	3.93387
Dnm3	3.93463
Stk39	3.9348
Ppid	3.93707
Elmod1	3.93754
Acss1	3.94028
Exoc1	3.94028
Nrcam	3.94142
Ciapin1	3.94307
Exoc8	3.94341
Asah1	3.94624
Sri	3.94738
Fn3krp	3.94756
Cdh2	3.94768
Eea1	3.95381
Mrpl46	3.95432
Pfkm	3.96046
Setd7	3.96072
Pacsin2	3.96198
Ociad2	3.9627
Scn1a	3.96436
Vps26b	3.96545
Prune	3.9656
Plxnb2	3.96584
Ppp2cb	3.96692
Iqsec2	3.96791
Diras1	3.96829
Sec23a	3.96994
Aldh3a2	3.97019
Mlec	3.97148
Rab8a	3.97182
Cul2	3.97239
Cul3	3.97267
Spire1	3.9734
Enoph1	3.97342
Usp7	3.9735
Shank2	3.97374
Myo18a	3.97403
Rpl26	3.97534
Dclk1	3.97648
Bag6	3.97679
Rabggta	3.97708
Fmnl2	3.97758
Reps2	3.97833
Pik3c3	3.9786
Cadm3	3.98138
Mrpl47	3.98166
Cpne7	3.98206
Exoc4	3.98868
Tpp2	3.98935
Prune2	3.99011
Camkv	3.99026
Vps35	3.99174
Gria2	3.99393
Mark4	3.99475
Stam	3.99483
Fkbp1a	3.99506
Hspa1a	3.99531
Ruvbl1	3.99703
Rbx1	3.99861
Ica1	3.99906
Diaph2	4.00046
Kars	4.0005
Ech1	4.00295
Pmpca	4.00315
Scamp1	4.00345
Ppm1e	4.00406
Zw10	4.00435
Pitpnb	4.00441
Tmem132b	4.00447
Dgkg	4.005
Cplx1	4.00518
Ran	4.00572
Prnp	4.00609
Ube2n	4.00735
Mrpl1	4.00782
Unc13a	4.00789
Prkag2	4.00908
Rph3a	4.00989
Erlin2	4.01144
Farp1	4.01196
Dock4	4.01203
Osbp	4.01256
Fis1	4.01274
Trnt1	4.01337
Ptk2	4.01659
Bcas3	4.01802
Zfyve1	4.0201
Ptpra	4.02189
Aco1	4.02209
Pak3	4.0229
Cox20	4.02302
Nampt	4.02377
Kpnb1	4.02669
Hadhb	4.02686
Git1	4.02731
Ctps	4.02815
Xpo7	4.02966
Iqsec3	4.03022
Slc7a14	4.0306
Cdv3	4.03105
Magi2	4.03293
Map7d2	4.03293
Mrps35	4.03392
Copb1	4.03582
Elfn2	4.03755
Ywhaq	4.0379
Ppp2r5e	4.03808
Katnal1	4.03882
Cit	4.04064
Gapvd1	4.0417
Cdc42bpb	4.04245
Htt	4.04296
Strn4	4.04315
Uhrf1bp1l	4.04676
Calcoco1	4.04737
Srgap2	4.0474
Dip2c	4.04802
Ppp2r2a	4.04841
Hspa4l	4.04854
Txn2	4.04863
Slc4a10	4.05016
Gdi1	4.05186
Ehbp1	4.052
Prps1l3	4.05414
Wdr11	4.05713
Kcnab1	4.05805
Apba1	4.05987
Vps52	4.06098
Mapk3	4.06363
Cntnap4	4.06432
Mark3	4.06444
Fkbp4	4.06566
Nrgn	4.07015
Mark2	4.07143
Nf1	4.07199
Vps29	4.07267
Oxr1	4.07611
Pik3r4	4.07679
Trappc4	4.07697
Ywhab	4.07938
Lancl1	4.07994
Vps50	4.07995
Chordc1	4.0817
Cse1l	4.0818
Trim32	4.08295
Pfdn4	4.08365
Exoc3	4.086
Ube2m	4.08682
Slc12a5	4.08749
Tnks1bp1	4.0884
Pde4a	4.08846
Mrpl39	4.089
Ywhag	4.0912
Erc1	4.09285
Scrn1	4.09285
Micu1	4.09339
Tssc1	4.0966
Prkcd	4.09723
Hpcal1	4.09933
Mrps23	4.09969
Ckap4	4.10092
Zc2hc1a	4.10099
Micu3	4.10213
Ddhd2	4.10271
Psma5	4.10309
Vps53	4.10343
Psma6	4.10555
Cul5	4.10779
Slc38a1	4.10796
Psma1	4.10799
Fam120a	4.10908
Usp5	4.10948
Rars	4.11047
Acadm	4.11056
Vwa5a	4.11144
Acot11	4.1118
Dag1	4.11197
Prpsap1	4.11252
Rtcb	4.11296
Eef1b2	4.11548
Vps51	4.11769
Lrrc47	4.11909
Pclo	4.12064
Sptbn4	4.1208
Rdx	4.12245
2700060E02Rik	4.12417
Psmb1	4.1247
Mrps27	4.12534
Lrrc7	4.12601
Srgap3	4.12673
Ube2v2	4.12861
Vps45	4.12938
Itgb1	4.12963
Cdk5	4.13206
Rasal2	4.13209
Exoc7	4.13249
Map1s	4.13285
Glrx3	4.13409
Ppp1ca	4.13486
Pdcd6ip	4.13553
Psma3	4.13568
Glul	4.13579
Armc1	4.13874
Csnk2a1	4.14179
Prkacb	4.14306
Pfkl	4.14422
Rhot2	4.14439
Gucy1a3	4.14561
Tmem30a	4.14887
Ctnnd1	4.15009
Myh10	4.15302
Sh3bgrl3	4.15302
Cpne4	4.15438
Aldh2	4.15467
Acadvl	4.15512
Trappc10	4.15576
Tpd52l2	4.15653
Dgkz	4.15694
C2cd2l	4.15696
Fus	4.15847
Cops5	4.15979
Rgs10	4.16131
Dync1i2	4.16145
Braf	4.16369
Prps1l1	4.16552
Rab2b	4.16586
Tmed9	4.1668
Rock2	4.16745
Psma2	4.16776
Anxa7	4.16871
Dgkb	4.16873
Arhgap35	4.16889
Psma4	4.17031
Fam131b	4.17124
Oscp1	4.17331
Pten	4.177
Pmm1	4.17748
Pcdh1	4.17839
Uggt1	4.17891
Stip1	4.18032
Tdrkh	4.18051
Brsk2	4.18173
Tanc2	4.18186
Cct4	4.18238
Pick1	4.18331
Calm1	4.184
Cpox	4.18485
Rab1b	4.18556
Hsdl2	4.18708
Dars	4.18851
Rpl19	4.1887
Ppp2ca	4.1901
Gdi2	4.1921
Gart	4.19318
Acsl1	4.19407
Arsb	4.19432
Appl1	4.19443
Ppt1	4.1945
Noct	4.19602
Mtch1	4.19727
Vcp	4.19741
Srm	4.19779
St13	4.19807
Nsfl1c	4.19897
Armc8	4.19945
Dip2b	4.20146
Rpl24	4.2021
Adk	4.20245
Rapgef2	4.20319
Tiam2	4.20509
Tiprl	4.20806
Stk24	4.20822
Enah	4.20833
Mlc1	4.20969
Ppp6r3	4.20971
Chm	4.21025
Tenm4	4.21055
Rasa3	4.21128
Ptprd	4.21332
Chmp1a	4.21494
Gabbr1	4.2178
Eprs	4.21829
Uqcc2	4.21868
Ppp1cc	4.2237
Psmb7	4.22401
Mrpl37	4.22678
Adgrl3	4.22758
Vps25	4.22783
Rab3c	4.22831
Snph	4.22935
Wipi2	4.22966
Ahsa1	4.23097
Dlg3	4.23154
Macf1	4.23358
Ist1	4.23406
Cttnbp2	4.23618
Tnik	4.23996
Clmn	4.24111
Tenm2	4.24285
Pip4k2c	4.24334
Tbrg4	4.24663
Acsl6	4.24682
Psma7	4.24822
Rab24	4.25014
Ctnnb1	4.25236
Cyld	4.25508
Prmt1	4.26062
Stx7	4.26647
Rabep1	4.2675
Ppp1r21	4.26996
Tsc1	4.2707
Uchl1	4.27269
Camk2a	4.27302
Sphkap	4.27331
Mrpl41	4.274
Map2k1	4.2746
Mat2a	4.27566
Cep170b	4.27568
Psme1	4.27607
Trappc8	4.27848
Ctage5	4.28107
Larp1	4.28141
Rab5b	4.28154
Prkar1b	4.28312
Kcnq2	4.2837
Tmeff2	4.28425
Pitpnm1	4.28432
Ndufaf1	4.28476
Fsd1l	4.28477
Clasp1	4.28606
Rabgap1l	4.28726
Kif21a	4.28775
Mrps9	4.28829
Gucy1a2	4.29037
Slc25a18	4.29115
Cep170	4.29262
Macrod2	4.2927
Cfl1	4.29784
Mtpn	4.2979
Myl12b	4.29995
Adgrb1	4.30017
Lrpprc	4.30309
Uba6	4.30386
Asna1	4.3045
Wnk2	4.30503
Taco1	4.30585
Cops7a	4.3064
Fdps	4.3068
Nlgn2	4.30698
Gnl1	4.30861
Slc39a10	4.30891
Hspa8	4.3091
Prodh	4.30964
Pak1	4.30976
Clasp2	4.31338
Arhgap26	4.31376
Ergic1	4.31726
Syne1	4.32038
Elmo1	4.32044
Rgs14	4.32119
Cct3	4.32153
Camk2g	4.3232
Eif1ax	4.32726
Naca	4.33006
Nedd4l	4.33047
Nos1	4.33167
Nt5c3	4.33186
Eif3j1	4.33199
Dynll1	4.3324
Pgap1	4.33266
Gldc	4.33638
Arhgef2	4.3389
Camk2d	4.34252
Dnajb1	4.34401
Ppp1r9b	4.34473
Rab14	4.34552
Ncs1	4.34588
Hspa2	4.34641
Ube2l3	4.34733
Cpt1a	4.3476
Eps15	4.34964
Osbpl1a	4.34983
Trappc9	4.35004
Psmd13	4.35086
Acot7	4.35355
Ufl1	4.35551
Psmd7	4.35589
Snx3	4.35649
Rab33a	4.36073
Gripap1	4.36324
Gsk3a	4.36413
Camk2b	4.36512
Fundc2	4.36578
Camk2g	4.3658
Clpb	4.36758
Psmd14	4.36774
Grm5	4.37106
Ppp2r1a	4.37131
Mrpl44	4.3731
Slk	4.37346
Pcbp2	4.3745
Pa2g4	4.37658
Dnajc3	4.3772
Camk1d	4.37723
A830010M20Rik	4.3776
Slc24a2	4.37761
Cnr1	4.37766
Hdlbp	4.37929
Cct5	4.38097
Rap1gds1	4.38477
Chid1	4.38501
Nrbp2	4.38612
Uso1	4.38736
Drg2	4.38857
Mrps22	4.38991
Rab4a	4.38993
Trappc6b	4.39228
Rragc	4.39714
Cct2	4.39782
Hprt	4.39929
Rnh1	4.40345
Otub1	4.40429
Slc6a17	4.4085
Nbea	4.40967
Rpl10	4.40986
Ide	4.40998
Ptcd3	4.41019
Gabbr2	4.41137
Myh9	4.41158
Rptor	4.41265
Prkcg	4.41344
Vps18	4.4144
Yars	4.41531
Gdpd1	4.4193
Itgav	4.41959
Gucy1b3	4.42111
Mrps5	4.42135
Tsnax	4.42247
Golga3	4.4231
Dnajb11	4.42449
Pdpk1	4.42491
Prkca	4.42677
Atl2	4.42775
Tln1	4.42851
Gde1	4.42869
Stub1	4.42935
Capn1	4.43221
Kcna2	4.4326
Map7d1	4.43591
Psd	4.43605
Mrps11	4.43777
Ero1l	4.44025
Hars	4.44136
Psmd12	4.4429
Pitpnm2	4.45059
Anxa6	4.45074
Csrp1	4.45083
Chl1	4.45321
Pik3r1	4.45377
Nars	4.45409
Eif4h	4.45532
Erp44	4.45659
Jph3	4.45689
Ppp1cb	4.457
Map2k4	4.45757
Diras2	4.45864
Tnpo2	4.46022
Vps16	4.46241
Camsap2	4.46294
Gpc4	4.46408
Nomo1	4.46541
Gspt1	4.46671
Nudc	4.46772
Hccs	4.46904
Adgrb3	4.4696
Prkcb	4.47211
Cdc37	4.47347
Dap3	4.47352
Fkbp2	4.47416
Rap1gap	4.47668
Map4	4.4774
Tcp1	4.47749
Rabgap1	4.47755
Paip1	4.47829
Dlgap4	4.48137
Shmt2	4.48334
Ergic3	4.48512
Rab2a	4.48667
Vps28	4.48694
Mrpl49	4.48707
Specc1	4.48714
Sorbs1	4.48894
Arl3	4.48958
Ppp1r12a	4.49354
Psmd1	4.49405
Cct7	4.4957
Kif1bp	4.49575
Rab3gap2	4.49581
Golga7b	4.49778
Astn1	4.50106
Impdh2	4.5012
Sugt1	4.50153
Cul1	4.50266
Bcap29	4.5028
Epm2aip1	4.50378
Ganab	4.50426
Map4	4.5047
Ppa1	4.505
Grin2b	4.50509
Spg20	4.50561
Mrpl53	4.50582
Rheb	4.50633
Rab22a	4.50673
Kctd17	4.50764
Snx27	4.50832
Cul4b	4.50997
Gabra1	4.51027
Akt3	4.51069
Usp14	4.51077
Plppr4	4.51087
Ppp1r9a	4.51128
Sars	4.51203
Ipo9	4.51461
Mtor	4.51498
Ccdc88a	4.51524
Trap1	4.5165
Ryr2	4.51677
Fermt2	4.51694
Arrb1	4.51811
Cct8	4.51825
Nsdhl	4.52066
Hexb	4.52104
Ipo7	4.52141
Aldoa	4.52142
Camkk2	4.52195
Vps33a	4.52232
Rplp2	4.52607
Cdc42bpa	4.52684
Wdfy3	4.52769
Atxn2l	4.52792
Ezr	4.52903
Pde1b	4.52989
Eef1a1	4.53065
Psmc5	4.53496
Pde6d	4.53521
Spag9	4.53808
Nt5dc3	4.54058
Rasgrf2	4.5414
Rab39b	4.54154
Chmp2a	4.54246
Anp32a	4.54435
Hsph1	4.54742
Arhgef12	4.54802
Nap1l4	4.54822
Sacm1l	4.54833
Manf	4.54889
Iqsec1	4.55152
Lamp2	4.5524
Grin2a	4.55241
Wdr47	4.55278
Bnip1	4.55517
Fasn	4.55531
Txndc12	4.55624
Rab12	4.55834
Rap1gap2	4.55834
Gja1	4.55888
Sipa1l1	4.56121
Hmgcs1	4.56361
Grin1	4.56386
Rdh11	4.56599
Adgrl2	4.56646
Shroom2	4.56767
Gabrg2	4.57187
Zmpste24	4.57252
Evl	4.57527
Mat2b	4.57637
Preb	4.57782
Cct6a	4.57832
Dnaja4	4.57868
Vcpip1	4.57887
Inpp4a	4.58036
Strn3	4.58119
Psmc1	4.5847
Gars	4.58772
Cab39	4.58954
Clpx	4.59105
Cryab	4.59397
Eif4e	4.59427
Mpdz	4.59437
D6Wsu163e	4.59445
Prkce	4.59528
Itpr1	4.59618
Pdk2	4.59628
Rab3gap1	4.59938
Ptrh2	4.60215
Map2	4.60281
Txndc5	4.6059
Evi5l	4.60618
Pex5l	4.6071
Ncald	4.60714
Wipf3	4.60888
Brinp1	4.60991
Camk4	4.61125
Hsp90aa1	4.61158
Lingo1	4.6137
Ola1	4.61398
Nudt9	4.61588
Dis3l2	4.61726
Gm5917	4.61786
Clip1	4.61891
Cryzl1	4.61959
Psmc4	4.62009
Dctn3	4.62092
Pmpcb	4.62253
Gsk3b	4.62271
Clip2	4.62316
Ube2o	4.62394
Erp29	4.62501
Lsm12	4.62607
Dnal1	4.62879
Dhrs7	4.63052
Tpt1	4.63098
Mink1	4.63125
Plpp3	4.63246
Dctn1	4.63262
Pdap1	4.63334
Pcyox1	4.63364
Mrps7	4.63382
Psmd8	4.63394
Poldip2	4.63419
Pam	4.63503
Stx12	4.6367
Tbce	4.63691
Rplp1	4.63724
Cnbp	4.63738
Rab21	4.63827
Phactr1	4.63841
Itgb8	4.63944
Pcyox1l	4.64072
Strn	4.64148
Grb2	4.64163
Sik3	4.64164
Alg2	4.64271
Kpna3	4.64448
Tceb1	4.6467
Ermn	4.6468
Slc9a6	4.6473
Ilvbl	4.64756
Rab9	4.64857
Hnrnpk	4.6515
Adgrb2	4.65246
Calr	4.65461
Tacc1	4.65581
Napa	4.65602
Actr10	4.66094
Stmn1	4.66124
Nlgn3	4.66838
Lztfl1	4.67011
Arl8b	4.67534
Cisd2	4.67556
Ankmy2	4.67618
Gpc1	4.67637
Stt3a	4.67783
Rnf214	4.67866
Heatr5b	4.67903
Pea15a	4.67963
Gabrb2	4.68214
Mrps31	4.68264
Tjp1	4.68431
Bag5	4.68478
Psmd3	4.68621
Dst	4.68635
Ptprn2	4.68688
Adgrl1	4.68779
Begain	4.68817
Atp2a2	4.69077
Wars	4.69107
Lmbrd2	4.69248
Psmc2	4.69253
Pgm2l1	4.69372
Psmd11	4.69701
F3	4.69884
Cpne6	4.69962
Slmap	4.70219
Ufc1	4.70304
Ctnna1	4.70321
Eif5a	4.7052
Psmd6	4.70628
Ptprs	4.70763
Ndrg2	4.70855
Dctn2	4.70861
Adrm1	4.71082
Mgea5	4.71125
Eif2s3x	4.71413
Arhgap32	4.71423
Psmc6	4.71468
Nrxn1	4.71508
Tmed2	4.7174
Dnaja1	4.71747
Dync1h1	4.7181
Ddost	4.71858
Kcnj3	4.71893
Myo5a	4.71932
Creld1	4.72242
Gabarapl2	4.72482
Myo6	4.72515
Soga3	4.72634
Dync1li2	4.72688
Hyou1	4.72825
P4hb	4.73103
Pls3	4.73126
Actr1b	4.73205
Bckdk	4.7324
Dctn4	4.73439
Paics	4.73682
Cdk14	4.73822
Agpat3	4.7397
Lamtor3	4.74063
Grcc10	4.74325
Wfs1	4.74376
Map1a	4.74494
Mapk1	4.74571
Prkcsh	4.74614
Gfm1	4.74652
Atp13a1	4.74691
Calb1	4.74929
Rb1cc1	4.74933
Eif5	4.75193
Fth1	4.75233
Anxa11	4.75382
Ubr4	4.75486
Vapa	4.75539
Ensa	4.75803
Dync1li1	4.75976
Pgrmc1	4.76106
Trim3	4.7642
Rpn2	4.76581
Aars	4.76657
Adcy2	4.76735
Rab5a	4.76899
Usp9x	4.77233
Strip1	4.77277
Arhgap5	4.77763
Myl6	4.77778
Pdia3	4.77859
Tmod1	4.77888
Vps41	4.77989
Bzw1	4.7813
Atl1	4.78466
Ssr4	4.78499
Ptprj	4.78785
Dync1i1	4.78824
Ddx1	4.78917
Phyhipl	4.78968
Iscu	4.79021
Gpt2	4.79275
[truncated: 273 more rows]
