# Supplementary material for: Using protein turnover to expand the applications of transcriptomics
Source: Sci Rep. 2021 Feb 23;11:4403. doi: 10.1038/s41598-021-83886-7 (PMC7902815; doi:10.1038/s41598-021-83886-7)
Supplement: Supplementary file 6 — Supplementary Information 6. [file 41598_2021_83886_MOESM6_ESM.xlsx]

## Sheet: All Persistence Scores
	Deep			DISC1			Super
Gene	Persistence Score	Neg log10 p value	Significance	Persistence Score	Neg log10 p value	Significance	Persistence Score	Neg log10 p value	Significance
AAK1	0.0332232	0.0574324	Not_Sig	0.0652406	0.686447	Not_Sig	0.0524635	0.825928	Not_Sig
AARS	0.0209598	0.07126	Not_Sig	0.0492074	0.624503	Not_Sig	0.0662519	1.02324	Not_Sig
ABAT	0.258629	0.842748	Not_Sig	0.150812	1.47512	Sig	0.0690646	0.795993	Not_Sig
ABCB7	-0.0349247	0.212954	Not_Sig	-0.0033342	0.13868	Not_Sig	-0.0146803	0.395972	Not_Sig
ABCB8	0.0301232	0.256329	Not_Sig	0.165706	1.27637	Not_Sig	-0.192518	0.490887	Not_Sig
ABCD3	-0.0361779	0.549647	Not_Sig	0.054849	0.465024	Not_Sig	0.0486298	1.17885	Not_Sig
ABHD10	-0.225333	1.1905	Not_Sig	0.128867	0.901141	Not_Sig	0.13849	1.35845	Sig
ABHD12	-0.0857075	1.15425	Not_Sig	0.0365794	0.35471	Not_Sig	-0.0109093	1.07316	Not_Sig
ABHD16A	0.190187	0.712654	Not_Sig	0.0163473	0.0276728	Not_Sig	-0.191188	1.23849	Not_Sig
ABHD6	0.053703	0.156373	Not_Sig	-0.169802	4.30832	Sig	-0.0706745	0.13784	Not_Sig
ABI1	0.0587613	0.0770812	Not_Sig	0.0545793	0.486099	Not_Sig	0.0570789	0.70104	Not_Sig
ABLIM1	0.0521685	0.0845091	Not_Sig	-0.173988	3.0405	Sig	0.0660215	2.29391	Sig
ABLIM2	-0.0889627	0.49123	Not_Sig	0.309339	3.55889	Sig	0.0269246	1.05336	Not_Sig
ABR	-0.0333709	0.612116	Not_Sig	0.0662519	0.935856	Not_Sig	0.0521685	1.2008	Not_Sig
ACAA2	-0.0369273	0.332579	Not_Sig	-0.166665	1.3491	Sig	-0.110083	0.377279	Not_Sig
ACACA	0.00521607	0.192486	Not_Sig	0.011061	0.0864346	Not_Sig	0.0183628	0.809332	Not_Sig
ACAD8	0.00438544	0.112929	Not_Sig	0.0327906	0.145472	Not_Sig	-0.0214717	0.299477	Not_Sig
ACAD9	-0.0480561	0.377476	Not_Sig	0.045085	0.336347	Not_Sig	-0.055784	0.035258	Not_Sig
ACADM	0.188214	0.460587	Not_Sig	-0.0670607	1.62408	Sig	0.0773734	0.984107	Not_Sig
ACADS	-0.0735465	0.396504	Not_Sig	0.182659	1.60507	Sig	-0.0999671	0.292079	Not_Sig
ACADSB	-0.0356515	0.730288	Not_Sig	-0.0853021	2.23874	Sig	0.00393096	0.467131	Not_Sig
ACADVL	-0.0423596	0.712438	Not_Sig	-0.102936	3.40363	Sig	-0.0154028	0.45641	Not_Sig
ACAP2	0.113233	0.393802	Not_Sig	-0.0295772	0.650206	Not_Sig	0.0361807	1.02303	Not_Sig
ACAT1	0.133058	0.163971	Not_Sig	0.0507499	0.192863	Not_Sig	0.0167106	0.317879	Not_Sig
ACAT2	-0.100683	0.611598	Not_Sig	0.0876923	0.477511	Not_Sig	0.10539	0.89918	Not_Sig
ACHE	-0.0139002	0.166584	Not_Sig	0.252264	2.98718	Sig	-0.0389783	0.0564178	Not_Sig
ACLY	0.232874	0.728948	Not_Sig	0.0480994	0.445383	Not_Sig	-0.0617485	0.0734654	Not_Sig
ACO1	0.157178	0.740588	Not_Sig	-0.0385731	1.22537	Not_Sig	0.00351511	0.596058	Not_Sig
ACO2	0.0274084	0.017108	Not_Sig	0.093689	0.697593	Not_Sig	0.110462	0.8957	Not_Sig
ACOT11	0.00407413	0.157775	Not_Sig	-0.0220795	0.204052	Not_Sig	-0.094776	0.371947	Not_Sig
ACOT13	-0.0631806	0.32928	Not_Sig	-0.116089	0.482023	Not_Sig	0.157326	1.26094	Not_Sig
ACOT2	0.160703	0.554973	Not_Sig	0.126618	0.443311	Not_Sig	-0.333581	0.654753	Not_Sig
ACOT7	-0.0678735	0.835132	Not_Sig	0.0626893	0.495582	Not_Sig	0.0190091	2.10972	Sig
ACOT9	0.114916	0.276732	Not_Sig	-0.189295	1.48546	Sig	-0.416051	1.07126	Not_Sig
ACOX1	0.0410087	0.0542302	Not_Sig	0.0108226	0.123399	Not_Sig	-0.00975164	0.809054	Not_Sig
ACSBG1	0.00537323	0.192321	Not_Sig	0.352486	5.9067	Sig	0.0232668	1.82625	Sig
ACSF2	0.0873702	0.247837	Not_Sig	0.0302462	0.0663506	Not_Sig	-0.133058	0.673953	Not_Sig
ACSF3	0.134041	0.419998	Not_Sig	0.176076	1.58701	Sig	-0.11891	0.49742	Not_Sig
ACSL1	-0.0560167	1.24754	Not_Sig	0.117408	2.17151	Sig	0.00176769	0.77467	Not_Sig
ACSL3	-0.0464595	0.429464	Not_Sig	0.0745692	1.71632	Sig	0.0933021	1.18452	Not_Sig
ACSL4	0.0725271	0.268566	Not_Sig	0.0591488	1.23494	Not_Sig	-0.0173943	0.266394	Not_Sig
ACSL6	0.0804594	0.53117	Not_Sig	0.185461	3.42926	Sig	-0.2015	2.17124	Sig
ACSS1	0.0983078	0.356883	Not_Sig	0.368792	4.65708	Sig	-0.0535811	0.0361224	Not_Sig
ACTA1	-0.0633568	0.211977	Not_Sig	-0.0567472	0.253117	Not_Sig	0.0341796	0.958229	Not_Sig
ACTB	-0.300891	0.561639	Not_Sig	-0.0142125	0.176637	Not_Sig	0.359593	1.46932	Sig
ACTN1	0.301792	0.669879	Not_Sig	-0.191188	3.06992	Sig	0.0316373	0.431327	Not_Sig
ACTN2	0.0948833	0.165326	Not_Sig	0.56075	4.59373	Sig	-0.00315112	0.306449	Not_Sig
ACTN4	-0.0467104	0.26586	Not_Sig	-0.0327665	0.486	Not_Sig	0.0674205	0.95932	Not_Sig
ACTR10	0.00895334	0.141962	Not_Sig	-0.0288684	0.747191	Not_Sig	0.0786788	0.91778	Not_Sig
ACTR1A	0.124593	0.516185	Not_Sig	0.0444536	0.543489	Not_Sig	0.0300172	1.10961	Not_Sig
ACTR1B	0.0105918	0.159346	Not_Sig	0.00835265	0.191347	Not_Sig	0.00068673	0.872394	Not_Sig
ACTR2	-0.0327665	0.129033	Not_Sig	-0.00558458	0.254809	Not_Sig	0.221476	1.18898	Not_Sig
ACTR3	-0.0775932	0.360085	Not_Sig	-0.108367	2.20078	Sig	0.329625	1.22436	Not_Sig
ACTR3B	-0.166665	1.01685	Not_Sig	0.34841	3.68387	Sig	0.0672999	0.877782	Not_Sig
ACYP1	0.0959443	0.234321	Not_Sig	-0.00570904	0.159843	Not_Sig	0.0606672	1.1877	Not_Sig
ADAM10	0.189093	0.661459	Not_Sig	-0.0256796	0.893979	Not_Sig	-0.0131673	0.172414	Not_Sig
ADAM11	0.0740337	0.190257	Not_Sig	0.144043	1.34603	Sig	-0.130998	0.631821	Not_Sig
ADAM22	-0.146531	1.12637	Not_Sig	0.289044	3.35745	Sig	0.219211	1.30962	Sig
ADAM23	-0.0717891	0.508069	Not_Sig	0.0723915	0.554089	Not_Sig	0.195518	1.07683	Not_Sig
ADAP1	0.0340181	0.00279987	Not_Sig	0.102089	1.28169	Not_Sig	0.0028231	1.27665	Not_Sig
ADCK1	0.0644129	0.158597	Not_Sig	0.0120481	0.0685083	Not_Sig	-0.08633	0.225295	Not_Sig
ADCY1	-0.0504401	0.600059	Not_Sig	0.212954	2.69919	Sig	0.0383413	1.43886	Sig
ADCY2	-0.0202939	0.361895	Not_Sig	-0.186344	5.15592	Sig	0.0821969	1.39373	Sig
ADCY5	0.448409	1.92588	Sig	0.126749	0.800056	Not_Sig	-0.0897147	0.155905	Not_Sig
ADCY9	-0.051122	0.43913	Not_Sig	0.0764004	0.684375	Not_Sig	-0.140675	0.736201	Not_Sig
ADD1	-0.18405	1.11566	Not_Sig	0.0470382	0.277607	Not_Sig	0.216609	1.66959	Sig
ADD2	-0.129283	0.795456	Not_Sig	0.197658	2.30945	Sig	0.125784	1.38553	Sig
ADD3	0.235717	0.41346	Not_Sig	-0.26215	5.84667	Sig	0.130272	0.969593	Not_Sig
ADGRB1	0.0248508	0.0613841	Not_Sig	0.0954819	0.65497	Not_Sig	-0.045652	0.0606568	Not_Sig
ADGRB3	0.0616099	0.0917699	Not_Sig	0.100887	2.1926	Sig	0.0807542	0.828509	Not_Sig
ADGRL1	-0.00247209	0.380731	Not_Sig	0.102413	1.97069	Sig	-0.0399194	0.175244	Not_Sig
ADGRL2	-0.0390963	0.677523	Not_Sig	-0.032595	1.30391	Sig	0.0507499	0.762046	Not_Sig
ADGRL3	0.0363686	0.0137976	Not_Sig	-0.111593	4.10341	Sig	0.0916705	0.796412	Not_Sig
ADH5	-0.00315112	0.150076	Not_Sig	-0.0346805	0.884753	Not_Sig	-0.001256	0.445889	Not_Sig
ADK	0.0144064	0.108195	Not_Sig	0.0509952	0.376191	Not_Sig	-0.0398435	0.141267	Not_Sig
ADRM1	0.0782473	0.401974	Not_Sig	0.0270567	0.168889	Not_Sig	-0.0716299	0.254542	Not_Sig
ADSL	0.0736138	0.238302	Not_Sig	-0.0907917	1.56795	Sig	-0.318849	1.4977	Sig
AFG3L2	-0.0848196	0.884581	Not_Sig	0.0421661	0.242017	Not_Sig	0.0119466	0.54863	Not_Sig
AGAP2	0.0358765	0.0123172	Not_Sig	0.255374	3.61581	Sig	-0.0424523	0.0794961	Not_Sig
AGFG1	-0.0353194	0.49013	Not_Sig	0.0239683	0.0601007	Not_Sig	0.0555937	1.11167	Not_Sig
AGK	0.0348551	0.00422897	Not_Sig	0.109607	0.877348	Not_Sig	0.00186827	0.342879	Not_Sig
AGL	-0.027988	0.361602	Not_Sig	0.0510422	0.297436	Not_Sig	0.0326543	0.847082	Not_Sig
AGPAT3	0.0168345	0.0831919	Not_Sig	0.0238283	0.069404	Not_Sig	-0.0184496	0.615812	Not_Sig
AGPAT4	-0.0146803	0.580148	Not_Sig	0.0144967	0.0550912	Not_Sig	-0.0859734	0.37799	Not_Sig
AGPAT5	-0.0462306	0.56002	Not_Sig	-0.000948922	0.144508	Not_Sig	-0.00787137	0.424046	Not_Sig
AHCYL1	0.0258979	0.0222279	Not_Sig	-0.0915521	2.35703	Sig	0.137367	0.917701	Not_Sig
AHCYL2	0.181678	0.768662	Not_Sig	-0.114305	2.49371	Sig	-0.0159747	0.349245	Not_Sig
AHSA1	0.0475122	0.0510594	Not_Sig	0.0245545	0.0830189	Not_Sig	0.0867149	0.94211	Not_Sig
AIFM1	0.093257	0.138394	Not_Sig	-0.00154743	0.130273	Not_Sig	-0.0924594	0.0944823	Not_Sig
AIFM3	-0.0112333	0.247949	Not_Sig	-0.0989777	0.377338	Not_Sig	-0.0530882	0.026102	Not_Sig
AIMP1	-0.00215004	0.440886	Not_Sig	-0.00418039	0.329928	Not_Sig	-0.038186	0.262203	Not_Sig
AIP	0.0380188	0.0212157	Not_Sig	0.0065119	0.244732	Not_Sig	-0.097661	0.484121	Not_Sig
AK1	-0.0935775	0.788664	Not_Sig	0.0945385	1.28289	Not_Sig	0.00897461	0.919317	Not_Sig
AK2	0.391861	0.535033	Not_Sig	-0.07775	0.993743	Not_Sig	0.124429	0.390283	Not_Sig
AK3	-0.0423292	0.33253	Not_Sig	-0.0972906	1.08188	Not_Sig	0.0280343	1.00485	Not_Sig
AK4	-0.34511	1.2284	Not_Sig	-0.0815512	0.483042	Not_Sig	-0.113424	0.187805	Not_Sig
AK5	-0.245527	0.720717	Not_Sig	0.0516565	0.472123	Not_Sig	0.159768	0.919893	Not_Sig
AKAP1	0.142289	0.787267	Not_Sig	0.081585	1.57262	Sig	-0.0554369	0.0509446	Not_Sig
AKAP12	-0.00149599	0.17484	Not_Sig	0.0563239	0.549714	Not_Sig	0.0801489	1.11524	Not_Sig
AKAP5	0.102368	0.183817	Not_Sig	0.322567	1.7942	Sig	0.0199105	0.537829	Not_Sig
AKAP7	0.236822	0.612386	Not_Sig	0.399734	2.31392	Sig	-0.216006	0.858159	Not_Sig
AKR1A1	-0.0523602	0.703182	Not_Sig	0.00176769	0.176365	Not_Sig	-0.0720264	0.128109	Not_Sig
AKT3	0.0336872	0.00101759	Not_Sig	0.00208801	0.221233	Not_Sig	0.111059	0.793436	Not_Sig
ALB	0.0364837	0.0750916	Not_Sig	0.00393096	0.175261	Not_Sig	-0.0725397	0.681971	Not_Sig
ALCAM	0.0926123	0.156719	Not_Sig	-0.0614291	0.910557	Not_Sig	0.151889	1.30677	Sig
ALDH18A1	-0.00950886	0.263456	Not_Sig	-0.00104604	0.246618	Not_Sig	-0.0475287	0.0238744	Not_Sig
ALDH1A1	-0.0324563	0.379622	Not_Sig	-0.567088	3.46829	Sig	-0.0430936	0.0449227	Not_Sig
ALDH1B1	0.287164	0.426874	Not_Sig	-0.0324563	0.333417	Not_Sig	-0.0595458	0.0282635	Not_Sig
ALDH1L1	0.0723703	0.163148	Not_Sig	0.15115	0.866738	Not_Sig	-0.178227	0.684182	Not_Sig
ALDH2	0.0723915	0.22143	Not_Sig	0.0489479	0.348361	Not_Sig	-0.0392577	0.131357	Not_Sig
ALDH3A2	-0.00633306	0.306425	Not_Sig	-0.0319408	0.858318	Not_Sig	-0.00633306	0.93095	Not_Sig
ALDH4A1	-0.0312297	0.157988	Not_Sig	-0.0643849	0.703904	Not_Sig	-0.0591805	0.0422399	Not_Sig
ALDH5A1	0.378578	0.88527	Not_Sig	0.0674205	0.270804	Not_Sig	-0.131163	0.407266	Not_Sig
ALDH6A1	-0.0121318	0.242509	Not_Sig	-0.0879099	1.1232	Not_Sig	0.0416122	0.973971	Not_Sig
ALDH7A1	0.0105323	0.0545172	Not_Sig	-0.127703	1.7551	Sig	-0.0139002	0.232308	Not_Sig
ALDH9A1	0.139917	0.540949	Not_Sig	-0.109509	2.44662	Sig	0.00656069	0.478104	Not_Sig
ALDOA	0.0583007	0.121218	Not_Sig	-0.0499924	1.42822	Sig	0.0376752	1.28813	Not_Sig
ALDOC	0.0256204	0.0320123	Not_Sig	0.0117942	0.0631993	Not_Sig	0.0760925	1.1586	Not_Sig
ALG2	0.0364474	0.0269404	Not_Sig	-0.0787661	2.43007	Sig	-0.031056	0.321664	Not_Sig
AMPD2	0.122707	0.454007	Not_Sig	0.0940357	1.17706	Not_Sig	-0.187987	0.905024	Not_Sig
AMPH	-0.13769	0.672123	Not_Sig	-0.140675	1.78627	Sig	0.22059	1.2625	Not_Sig
ANK1	0.0204602	0.071729	Not_Sig	-0.0238641	0.475787	Not_Sig	-0.284812	1.51382	Sig
ANK2	0.00790265	0.0814074	Not_Sig	0.201085	3.27379	Sig	0.166051	1.03249	Not_Sig
ANK3	0.081768	0.122195	Not_Sig	-0.0350921	0.516924	Not_Sig	0.201085	1.02127	Not_Sig
ANKMY2	-0.072378	1.6504	Sig	-0.0381532	0.857107	Not_Sig	-0.0217608	0.275075	Not_Sig
ANKS1B	0.136187	0.361093	Not_Sig	0.319116	4.15884	Sig	0.0726102	0.603457	Not_Sig
ANP32A	-0.000106107	0.0880691	Not_Sig	0.0436574	0.369348	Not_Sig	-0.013589	0.205719	Not_Sig
ANXA11	0.144712	0.928338	Not_Sig	-0.0552087	0.874702	Not_Sig	-0.051122	0.0135395	Not_Sig
ANXA3	0.0371109	0.0125784	Not_Sig	-0.283861	2.13158	Sig	-0.135987	0.690752	Not_Sig
ANXA5	0.0322096	0.00524492	Not_Sig	-0.131468	2.44054	Sig	0.0865107	0.874899	Not_Sig
ANXA6	-0.0403846	0.611488	Not_Sig	-0.131163	4.54645	Sig	0.0156244	0.736543	Not_Sig
ANXA7	-0.0350921	0.511217	Not_Sig	-0.0683626	1.96119	Sig	0.0591488	0.981031	Not_Sig
AP1B1	-0.0335153	0.387892	Not_Sig	0.0385566	0.182394	Not_Sig	-0.0312297	0.158245	Not_Sig
AP1G1	0.0507776	0.0811498	Not_Sig	-0.00517608	0.327234	Not_Sig	0.0364837	0.728252	Not_Sig
AP1M1	-0.054612	0.396197	Not_Sig	0.0489627	0.402848	Not_Sig	0.00562804	1.0769	Not_Sig
AP2A1	0.0155403	0.0481601	Not_Sig	0.107988	1.1902	Not_Sig	-0.00841367	0.420161	Not_Sig
AP2A2	0.0665997	0.102779	Not_Sig	-0.0173943	0.336864	Not_Sig	-0.179281	0.915505	Not_Sig
AP2B1	-0.122725	0.403366	Not_Sig	0.0381154	0.158441	Not_Sig	0.301792	1.22089	Not_Sig
AP2M1	0.0208582	0.019268	Not_Sig	-0.0258547	0.383907	Not_Sig	0.291424	0.930139	Not_Sig
AP2S1	0.357598	0.932301	Not_Sig	0.104942	0.665733	Not_Sig	0.0354505	0.744744	Not_Sig
AP3B2	0.220956	0.733281	Not_Sig	0.119161	2.08847	Sig	-0.0760707	0.156935	Not_Sig
AP3D1	-0.043153	0.708068	Not_Sig	0.0340181	0.152738	Not_Sig	0.00407413	0.74406	Not_Sig
AP3M1	0.0393693	0.0354824	Not_Sig	-0.0443508	1.03539	Not_Sig	-0.0822859	0.125227	Not_Sig
AP3M2	0.0127826	0.127721	Not_Sig	0.00214493	0.206983	Not_Sig	0.127692	1.05678	Not_Sig
AP3S1	0.0714959	0.123725	Not_Sig	-0.094776	1.53747	Sig	0.0336872	0.689597	Not_Sig
APBA1	0.120483	0.612168	Not_Sig	0.139536	1.92106	Sig	-0.0322151	0.232239	Not_Sig
APBB1	-0.0108065	0.259894	Not_Sig	0.0998887	2.41459	Sig	-0.0255978	0.397949	Not_Sig
APC	0.028944	0.0224254	Not_Sig	0.0957969	2.11665	Sig	0.100429	1.24447	Not_Sig
APMAP	-0.0269076	0.531537	Not_Sig	0.0380277	0.422439	Not_Sig	-0.0383635	0.209915	Not_Sig
APOO	0.0368073	0.00714734	Not_Sig	-0.0312923	0.330302	Not_Sig	-0.0390963	0.0307657	Not_Sig
APOOL	-0.124297	0.430762	Not_Sig	-0.113309	0.494418	Not_Sig	0.159988	0.743846	Not_Sig
APP	-0.094776	0.305747	Not_Sig	-0.03303	1.19884	Not_Sig	0.201864	1.32815	Sig
APPL1	-0.0351138	0.697274	Not_Sig	-0.0174824	0.652139	Not_Sig	0.0254917	0.566722	Not_Sig
ARCN1	0.0743732	0.326315	Not_Sig	-0.0223673	1.13697	Not_Sig	0.0595492	0.980988	Not_Sig
ARF3	0.0847183	0.137845	Not_Sig	0.107568	1.95524	Sig	0.139917	1.49522	Sig
ARF5	0.0199105	0.0809326	Not_Sig	0.0310605	0.202589	Not_Sig	-0.0367091	0.135295	Not_Sig
ARF6	-0.159065	0.292261	Not_Sig	-0.00986083	0.15501	Not_Sig	-0.00738279	0.156458	Not_Sig
ARFGAP1	0.0268081	0.0342084	Not_Sig	0.0925522	1.10764	Not_Sig	-0.0385731	0.142812	Not_Sig
ARFGEF2	0.0192358	0.0768481	Not_Sig	0.0113923	0.0693005	Not_Sig	0.0118664	0.395379	Not_Sig
ARFIP1	0.0138201	0.105757	Not_Sig	-0.103949	1.38079	Sig	0.0123584	0.722201	Not_Sig
ARFIP2	0.0965729	0.277358	Not_Sig	-0.00354297	0.197506	Not_Sig	-0.00853064	0.558874	Not_Sig
ARHGAP1	0.207337	0.444322	Not_Sig	0.0933021	1.18447	Not_Sig	0.0671728	1.41292	Sig
ARHGAP21	-0.01056	0.13079	Not_Sig	0.118004	1.40764	Sig	0.26628	0.895182	Not_Sig
ARHGAP26	0.0988359	0.299769	Not_Sig	-0.037302	0.829468	Not_Sig	0.0830213	1.12191	Not_Sig
ARHGAP32	-0.0190824	0.507924	Not_Sig	0.0633376	0.999681	Not_Sig	0.105237	1.57369	Sig
ARHGAP35	0.0764667	0.179453	Not_Sig	0.0636043	0.715016	Not_Sig	0.0988359	1.11892	Not_Sig
ARHGAP39	-0.00780075	0.298678	Not_Sig	0.0274934	0.0858206	Not_Sig	-0.0191247	0.374227	Not_Sig
ARHGAP44	-0.0404343	0.423758	Not_Sig	0.0528702	0.321018	Not_Sig	0.00264166	0.613627	Not_Sig
ARHGAP5	-0.0183233	0.284474	Not_Sig	-0.0202858	0.667525	Not_Sig	0.0745692	1.29885	Not_Sig
ARHGDIA	0.0595492	0.0944645	Not_Sig	0.0746392	0.463459	Not_Sig	0.0495851	2.21751	Sig
ARHGEF12	0.0059028	0.125009	Not_Sig	-0.0122185	0.675264	Not_Sig	0.0963636	0.857478	Not_Sig
ARHGEF2	0.0752681	0.318328	Not_Sig	0.165603	4.4341	Sig	-0.131138	1.1006	Not_Sig
ARHGEF7	0.175333	0.681405	Not_Sig	0.146795	3.11978	Sig	-0.0418361	0.045681	Not_Sig
ARL15	-0.0358213	0.246642	Not_Sig	-0.0427888	0.220224	Not_Sig	0.183346	1.18087	Not_Sig
ARL3	0.00162647	0.209816	Not_Sig	0.00950246	0.0964188	Not_Sig	0.0189706	0.743165	Not_Sig
ARL6IP5	-0.0202858	0.272511	Not_Sig	-0.0392871	1.14511	Not_Sig	0.0759427	0.968256	Not_Sig
ARL8A	0.0702692	0.343614	Not_Sig	0.0668417	1.12476	Not_Sig	-0.0269076	0.262359	Not_Sig
ARL8B	-0.125426	0.998977	Not_Sig	-0.00574479	0.26023	Not_Sig	0.107988	1.08284	Not_Sig
ARMC1	-0.0192879	0.348297	Not_Sig	0.0526376	0.435469	Not_Sig	0.00194279	1.0718	Not_Sig
ARMC10	-0.0575527	0.406176	Not_Sig	-0.0885358	0.965492	Not_Sig	0.0364268	0.772813	Not_Sig
ARMC8	0.0378879	0.041262	Not_Sig	0.0451912	0.381843	Not_Sig	0.0166037	0.709184	Not_Sig
ARMT1	-0.0544281	0.825249	Not_Sig	-0.00841367	0.280038	Not_Sig	-0.053016	0.0312493	Not_Sig
ARPC1A	0.124785	0.325638	Not_Sig	0.0136861	0.0383046	Not_Sig	0.0378879	0.420536	Not_Sig
ARPC2	-0.128775	0.514541	Not_Sig	-0.0114848	0.29509	Not_Sig	0.0658599	0.403247	Not_Sig
ARPC4	-0.102677	0.707328	Not_Sig	-0.0276739	0.467945	Not_Sig	0.0638177	0.990896	Not_Sig
ARPC5	0.0359125	0.00940551	Not_Sig	0.0590112	0.512839	Not_Sig	0.0385566	1.30639	Sig
ARPC5L	-0.0837977	0.610996	Not_Sig	0.0910562	0.694398	Not_Sig	0.0490322	1.13569	Not_Sig
ARRB1	0.169257	1.14982	Not_Sig	0.126056	1.78038	Sig	0.00950246	1.09919	Not_Sig
ARSB	0.109103	0.594742	Not_Sig	-0.187257	4.30421	Sig	-0.0765242	0.31777	Not_Sig
ASAH1	-0.0804198	1.19244	Not_Sig	-0.0480561	1.18367	Not_Sig	0.0323422	0.719085	Not_Sig
ASAP1	-0.0217158	0.305579	Not_Sig	0.169257	3.1198	Sig	0.0867312	1.18884	Not_Sig
ASL	-0.019525	0.367063	Not_Sig	-0.0725397	1.17895	Not_Sig	0.012074	0.966156	Not_Sig
ASNA1	-0.0486055	0.642588	Not_Sig	0.0326543	0.194314	Not_Sig	0.00926915	0.816397	Not_Sig
ASPH	0.00712349	0.207575	Not_Sig	-0.012459	0.522482	Not_Sig	0.0572128	1.41694	Sig
ASRGL1	-0.0259801	0.379515	Not_Sig	0.111059	1.42553	Sig	-0.00930739	0.474772	Not_Sig
ASS1	-0.0917523	1.07143	Not_Sig	-0.185829	3.34435	Sig	0.033448	1.92372	Sig
ASTN1	0.078481	0.257909	Not_Sig	-0.0211088	0.667181	Not_Sig	-0.0565603	0.0572793	Not_Sig
ATAD1	0.0788957	0.285938	Not_Sig	0.0202946	0.025143	Not_Sig	-0.0141634	0.238544	Not_Sig
ATAD3A	-0.0399438	0.0964297	Not_Sig	0.0456151	0.142725	Not_Sig	-0.0718734	0.0875288	Not_Sig
ATG7	0.121373	0.731717	Not_Sig	-0.0617485	1.47133	Sig	-0.0201066	0.227068	Not_Sig
ATIC	0.000218385	0.167444	Not_Sig	-0.0771105	1.48015	Sig	0.0925522	0.93525	Not_Sig
ATL1	0.0270567	0.039785	Not_Sig	0.0672999	1.02786	Not_Sig	0.0241862	0.663779	Not_Sig
ATL2	0.045085	0.0792599	Not_Sig	-0.0483465	1.01341	Not_Sig	0.0480994	0.831106	Not_Sig
ATP13A1	0.0263647	0.0605332	Not_Sig	-0.00506883	0.40432	Not_Sig	-0.123426	0.965913	Not_Sig
ATP1A1	-0.0211578	0.0740561	Not_Sig	0.0930644	0.93478	Not_Sig	0.329207	1.06463	Not_Sig
ATP1A2	0.26761	0.639807	Not_Sig	-0.443976	3.25208	Sig	0.0702692	0.736211	Not_Sig
ATP1A3	0.09534	0.12142	Not_Sig	0.128284	0.860725	Not_Sig	0.172292	1.16149	Not_Sig
ATP1A4	-0.0170084	0.403049	Not_Sig	-0.960054	2.70729	Sig	-0.443976	1.64831	Sig
ATP1B1	-0.195618	0.19244	Not_Sig	0.0595647	0.529026	Not_Sig	0.630567	1.51405	Sig
ATP1B2	0.0241245	0.0243763	Not_Sig	0.0206232	0.0195728	Not_Sig	0.235717	1.57371	Sig
ATP1B3	0.307067	0.579833	Not_Sig	-0.177018	3.50381	Sig	0.0133651	0.360753	Not_Sig
ATP2A2	0.110757	0.126439	Not_Sig	0.0644892	0.764501	Not_Sig	0.207337	1.33468	Sig
ATP2B1	0.0231668	0.0105155	Not_Sig	-0.183075	4.59688	Sig	0.391182	1.21719	Not_Sig
ATP2B2	-0.0367091	0.504126	Not_Sig	0.301792	3.31259	Sig	0.0734072	1.39997	Sig
ATP2B3	-0.0972906	0.685801	Not_Sig	0.298665	4.59546	Sig	-0.0304791	0.183928	Not_Sig
ATP2B4	0.00122169	0.0670647	Not_Sig	-0.0775932	1.32639	Sig	0.152652	0.898743	Not_Sig
ATP2C1	0.0755757	0.194686	Not_Sig	0.013965	0.0777739	Not_Sig	0.045267	0.683	Not_Sig
ATP5S	-0.107676	0.513401	Not_Sig	-0.118363	1.12232	Not_Sig	-0.18813	0.713051	Not_Sig
ATP6V0A1	-0.278676	0.362351	Not_Sig	0.108203	1.05343	Not_Sig	0.56075	1.32621	Sig
ATP6V0C	-0.00220594	0.067068	Not_Sig	0.144712	1.47942	Sig	0.265795	1.33255	Sig
ATP6V0D1	-0.111429	0.752372	Not_Sig	0.0332822	0.115912	Not_Sig	0.185461	0.854106	Not_Sig
ATP6V1A	-0.0181415	0.154347	Not_Sig	0.0657896	0.768365	Not_Sig	0.136187	0.744248	Not_Sig
ATP6V1B2	-0.189083	0.494006	Not_Sig	0.0335054	0.206678	Not_Sig	0.304684	1.1154	Not_Sig
ATP6V1C1	-0.0730057	0.316314	Not_Sig	0.0835504	0.970586	Not_Sig	0.236822	1.12739	Not_Sig
ATP6V1D	-0.131138	0.449841	Not_Sig	-0.0183889	0.508763	Not_Sig	0.336151	1.24465	Not_Sig
ATP6V1E1	0.0237468	0.0174455	Not_Sig	0.0339244	0.14184	Not_Sig	0.198703	1.10749	Not_Sig
ATP6V1F	-0.059833	0.449105	Not_Sig	-0.00941595	0.379403	Not_Sig	0.0509952	0.464899	Not_Sig
ATP6V1G1	-0.0807376	0.78886	Not_Sig	-0.0614757	1.1674	Not_Sig	0.0360071	1.30484	Sig
ATP6V1G2	0.512311	1.27592	Not_Sig	0.0309848	0.132822	Not_Sig	0.0657896	0.923392	Not_Sig
ATP6V1H	-0.00354297	0.173106	Not_Sig	0.0503677	0.445182	Not_Sig	0.101983	0.737404	Not_Sig
ATP8A1	0.0513844	0.0803872	Not_Sig	0.127242	2.113	Sig	0.106963	1.06563	Not_Sig
ATP8A2	0.0760925	0.429323	Not_Sig	0.105569	0.951976	Not_Sig	0.0516171	0.683386	Not_Sig
ATP9A	0.0438999	0.0759103	Not_Sig	0.0296737	0.168787	Not_Sig	0.0794201	1.0994	Not_Sig
ATPAF1	-0.0537881	0.542351	Not_Sig	-0.0663463	1.61447	Sig	0.109818	1.15046	Not_Sig
ATXN10	0.0683164	0.129523	Not_Sig	0.0257175	0.154543	Not_Sig	0.0945733	1.0412	Not_Sig
ATXN2	0.0867312	0.223051	Not_Sig	0.0050646	0.194135	Not_Sig	0.0586999	0.807209	Not_Sig
ATXN2L	0.00514299	0.1741	Not_Sig	0.0612179	0.927907	Not_Sig	-0.0359475	0.275607	Not_Sig
AUH	-0.416051	2.0327	Sig	0.00331274	0.0400205	Not_Sig	0.0214748	0.504877	Not_Sig
AVL9	0.0293765	0.0258233	Not_Sig	0.0443085	0.304934	Not_Sig	-0.0152008	0.488598	Not_Sig
BAG5	0.0160002	0.125905	Not_Sig	0.0592841	0.865817	Not_Sig	-0.0377311	0.15156	Not_Sig
BAG6	0.0264195	0.0544861	Not_Sig	0.0408032	0.291214	Not_Sig	-0.00511134	0.558226	Not_Sig
BAIAP2	-0.042157	0.785907	Not_Sig	0.0821969	1.07708	Not_Sig	-0.100683	0.564872	Not_Sig
BASP1	0.0209008	0.0127693	Not_Sig	0.24084	2.00403	Sig	0.448409	1.59029	Sig
BCAP29	0.0883506	0.25459	Not_Sig	-0.0665412	1.05061	Not_Sig	0.0631555	1.70271	Sig
BCAP31	0.0164623	0.115802	Not_Sig	-0.0103339	0.617151	Not_Sig	-0.0480561	0.0225734	Not_Sig
BCAS3	0.109997	0.565498	Not_Sig	-0.0154028	0.520218	Not_Sig	0.0162638	1.29629	Not_Sig
BCAT1	0.0941253	0.175127	Not_Sig	-0.235686	4.01784	Sig	0.0432758	0.710837	Not_Sig
BCKDHA	-0.0481787	0.754817	Not_Sig	0.0798023	0.765294	Not_Sig	-0.0555419	0.0309069	Not_Sig
BCKDHB	-0.00562558	0.182347	Not_Sig	-0.0970086	1.52554	Sig	0.0223692	1.12973	Not_Sig
BCKDK	0.0152553	0.21716	Not_Sig	0.0208582	0.0413566	Not_Sig	-0.097891	0.551525	Not_Sig
BCL2L13	0.102356	0.426785	Not_Sig	-0.0628021	1.82699	Sig	-0.0868951	0.32009	Not_Sig
BCS1L	0.148331	0.190869	Not_Sig	0.0577821	0.199552	Not_Sig	-0.094063	0.127104	Not_Sig
BDH1	0.255374	0.565553	Not_Sig	0.592304	1.85492	Sig	0.00635453	0.334285	Not_Sig
BEGAIN	-0.00570904	0.306057	Not_Sig	0.0734581	0.815818	Not_Sig	-0.0826603	0.305123	Not_Sig
BIN1	-0.113424	0.401865	Not_Sig	0.0732716	0.458104	Not_Sig	0.0616099	0.734674	Not_Sig
BLMH	0.0335595	0.00310291	Not_Sig	0.0186995	0.0023271	Not_Sig	0.0257175	1.41016	Sig
BLVRA	0.0421661	0.0427205	Not_Sig	0.0738292	0.748382	Not_Sig	0.0792319	1.21326	Not_Sig
BNIP1	-0.0237762	0.40624	Not_Sig	0.0245802	0.0548578	Not_Sig	-0.0685786	0.186287	Not_Sig
BPHL	0.0506408	0.0476296	Not_Sig	-0.0363253	0.364256	Not_Sig	-0.127104	0.322762	Not_Sig
BPNT1	0.0774824	0.143663	Not_Sig	-0.0303865	0.314908	Not_Sig	0.000218385	0.419276	Not_Sig
BRAF	0.0616814	0.156621	Not_Sig	0.0379564	0.25656	Not_Sig	0.07656	1.56104	Sig
BRINP1	-0.0203402	0.56509	Not_Sig	0.0883506	1.35037	Sig	-0.0397157	0.110484	Not_Sig
BRSK1	-0.0447792	0.34397	Not_Sig	0.124304	2.24177	Sig	-0.019671	0.35076	Not_Sig
BRSK2	0.0759427	0.333127	Not_Sig	0.0829925	1.43915	Sig	-0.0426385	0.105592	Not_Sig
BSG	-0.0497484	0.311041	Not_Sig	-0.0675545	1.26342	Not_Sig	0.0511082	1.44764	Sig
BSN	-0.0522364	0.684288	Not_Sig	0.103042	0.726158	Not_Sig	-0.121822	0.641458	Not_Sig
BZW1	0.230377	1.48722	Sig	-0.0216163	0.69337	Not_Sig	0.0443085	0.647128	Not_Sig
C1QBP	-0.104167	0.440648	Not_Sig	-0.0631806	0.660394	Not_Sig	0.0959443	0.559935	Not_Sig
C2CD2L	0.0738909	0.298041	Not_Sig	0.153167	3.08247	Sig	-0.114798	0.85982	Not_Sig
C2CD5	-0.0356947	0.31955	Not_Sig	-0.0317006	0.802658	Not_Sig	0.0612179	0.660716	Not_Sig
CAB39	0.0905906	0.242415	Not_Sig	0.0236501	0.0842087	Not_Sig	0.139054	1.69145	Sig
CACNA1A	0.0708011	0.135916	Not_Sig	0.201864	2.34141	Sig	0.00599021	0.672126	Not_Sig
CACNA1C	0.0275897	0.153184	Not_Sig	0.0987184	1.32446	Sig	-0.0730057	0.210597	Not_Sig
CACNA1E	0.0281122	0.0492529	Not_Sig	0.161303	2.92031	Sig	-0.0864778	0.360589	Not_Sig
CACNA2D1	0.0087054	0.0994761	Not_Sig	-0.12906	1.99568	Sig	0.124785	0.94135	Not_Sig
CACNA2D2	-0.00188895	0.176387	Not_Sig	-0.0361779	0.430579	Not_Sig	-0.156253	0.611448	Not_Sig
CACNA2D3	0.0830213	0.278923	Not_Sig	0.424847	5.52886	Sig	0.165706	1.53742	Sig
CACNB1	-0.0309338	0.415005	Not_Sig	0.142413	2.8216	Sig	0.0172641	0.852666	Not_Sig
CACNB3	0.0254255	0.033868	Not_Sig	0.189093	3.52357	Sig	-0.0275132	0.235735	Not_Sig
CACNB4	-0.0816395	0.656939	Not_Sig	0.228981	3.0365	Sig	0.0779226	1.29672	Not_Sig
CACNG2	-0.0475791	0.374502	Not_Sig	0.232874	1.56795	Sig	0.0714959	0.861826	Not_Sig
CACYBP	-0.0284683	0.228641	Not_Sig	0.0329987	0.220764	Not_Sig	0.0731742	0.685386	Not_Sig
CADM1	0.0274934	0.0232542	Not_Sig	-0.0334563	0.685096	Not_Sig	0.0410865	0.727921	Not_Sig
CADM2	0.102873	0.167514	Not_Sig	-0.225333	3.43882	Sig	0.15565	1.11973	Not_Sig
CADM3	-0.0986063	0.772923	Not_Sig	0.0782473	0.954933	Not_Sig	0.059582	1.15314	Not_Sig
CADPS	-0.041131	0.291782	Not_Sig	-0.0360859	0.771669	Not_Sig	0.232369	1.05532	Not_Sig
CADPS2	0.00849583	0.0916512	Not_Sig	-0.29835	4.15553	Sig	0.0923775	0.914515	Not_Sig
CALB1	0.0360071	0.0131795	Not_Sig	-0.333581	6.65255	Sig	0.00772124	0.318273	Not_Sig
CALB2	0.0495851	0.105873	Not_Sig	0.172722	1.60805	Sig	-0.0445313	0.0629281	Not_Sig
CALCOCO1	0.0293039	0.033441	Not_Sig	0.114916	2.17432	Sig	-0.027837	0.211146	Not_Sig
CALM1	-0.0302438	0.118474	Not_Sig	0.110271	2.05974	Sig	0.194223	1.70212	Sig
CALR	0.0615101	0.126235	Not_Sig	-0.0571405	1.65149	Sig	0.109103	1.08836	Not_Sig
CALU	-0.0999671	1.34226	Sig	-0.0999671	3.44395	Sig	0.100887	1.29155	Not_Sig
CAMK1D	0.0646342	0.135079	Not_Sig	-0.0254295	0.867521	Not_Sig	0.019845	0.485147	Not_Sig
CAMK2A	0.226781	0.398474	Not_Sig	0.274165	3.73042	Sig	0.0428527	0.874455	Not_Sig
CAMK2B	0.0503677	0.0972774	Not_Sig	0.177374	2.58839	Sig	-0.000790653	0.716873	Not_Sig
CAMK2D	0.0330911	0.00481656	Not_Sig	-0.0211578	0.699455	Not_Sig	0.0795769	0.953846	Not_Sig
CAMK2G	0.101025	0.437425	Not_Sig	0.090497	1.31767	Sig	-0.0154567	0.238792	Not_Sig
CAMK4	0.0402743	0.0375161	Not_Sig	0.171083	2.21005	Sig	-0.0400504	0.0614762	Not_Sig
CAMKK2	-0.00257423	0.29423	Not_Sig	0.0983078	1.55801	Sig	0.0249138	0.816391	Not_Sig
CAMKV	-0.012459	0.293786	Not_Sig	0.336151	6.17072	Sig	-0.00479988	0.448271	Not_Sig
CAMSAP2	0.199258	0.445657	Not_Sig	0.0709962	1.40831	Sig	0.141211	1.34182	Sig
CAMSAP3	0.0813314	0.121707	Not_Sig	0.072757	0.60802	Not_Sig	-0.0213589	0.303858	Not_Sig
CAND1	-0.0922819	0.92397	Not_Sig	0.00347381	0.210395	Not_Sig	0.0940357	0.953998	Not_Sig
CANX	0.0786788	0.110062	Not_Sig	-0.0762428	2.65008	Sig	0.131351	1.37112	Sig
CAP1	-0.114798	0.749816	Not_Sig	0.027798	0.118655	Not_Sig	0.0891197	0.672737	Not_Sig
CAP2	-0.0331621	0.140666	Not_Sig	0.0550111	0.378478	Not_Sig	0.174861	0.900145	Not_Sig
CAPN1	-0.0643849	0.801645	Not_Sig	0.0192358	0.00825592	Not_Sig	-0.0451443	0.0548532	Not_Sig
CAPN2	0.152652	0.552661	Not_Sig	-0.129884	4.14365	Sig	0.0191829	0.712023	Not_Sig
CAPN5	0.10539	0.325006	Not_Sig	0.0803326	1.04651	Not_Sig	-0.0807376	0.335147	Not_Sig
CAPNS1	-0.0341719	0.384465	Not_Sig	-0.0376082	1.30373	Sig	0.0330911	0.846631	Not_Sig
CAPRIN1	-0.0399194	0.590813	Not_Sig	0.0234815	0.114721	Not_Sig	0.0467273	1.04245	Not_Sig
CAPZA1	0.57391	1.85828	Sig	-0.156253	3.14009	Sig	0.00668799	0.485219	Not_Sig
CAPZA2	-0.0887547	0.388412	Not_Sig	-0.00835614	0.290236	Not_Sig	0.211854	1.66841	Sig
CAPZB	0.0094148	0.0940405	Not_Sig	-0.02077	0.269218	Not_Sig	0.0497147	0.579906	Not_Sig
CARS	-0.0214717	0.3408	Not_Sig	0.0269246	0.115571	Not_Sig	0.0204602	0.904547	Not_Sig
CARS2	-0.0611388	0.43524	Not_Sig	0.00131492	0.0789348	Not_Sig	0.0694001	0.772357	Not_Sig
CASC4	0.0887469	0.185432	Not_Sig	0.000612156	0.355029	Not_Sig	0.0253267	0.718124	Not_Sig
CASK	-0.00311605	0.158842	Not_Sig	0.0655959	0.665864	Not_Sig	-0.0259801	0.147767	Not_Sig
CASKIN1	0.00668799	0.0476042	Not_Sig	0.142519	1.07372	Not_Sig	0.00674284	0.562613	Not_Sig
CAT	-0.00889467	0.297307	Not_Sig	0.106732	0.530958	Not_Sig	-0.0442412	0.0598978	Not_Sig
CBR1	0.0606672	0.0974675	Not_Sig	0.184543	2.80609	Sig	-0.0302438	0.183048	Not_Sig
CBR3	-0.107202	0.446732	Not_Sig	0.402617	2.29316	Sig	-0.00275255	0.332832	Not_Sig
CBR4	-0.0792652	0.516052	Not_Sig	0.0867312	0.204806	Not_Sig	0.175493	0.917203	Not_Sig
CCDC127	-0.154416	0.351566	Not_Sig	0.0469481	0.110677	Not_Sig	0.0781162	0.86766	Not_Sig
CCDC47	-0.00616429	0.307514	Not_Sig	-0.0243369	0.977586	Not_Sig	0.0757361	1.41194	Sig
CCDC58	-0.130998	0.380008	Not_Sig	-0.168307	0.615477	Not_Sig	0.0883506	0.657314	Not_Sig
CCDC88A	0.0189706	0.0454337	Not_Sig	0.148916	3.86992	Sig	0.113601	1.20435	Not_Sig
CCDC90B	-0.0426385	0.191568	Not_Sig	-0.0504401	0.563372	Not_Sig	0.28207	1.46184	Sig
CCT2	0.00333701	0.151518	Not_Sig	0.0194931	0.011699	Not_Sig	0.0254255	0.622628	Not_Sig
CCT3	-0.0242158	0.519737	Not_Sig	0.0374046	0.244327	Not_Sig	-0.0351138	0.126498	Not_Sig
CCT4	0.0865107	0.361856	Not_Sig	-0.0232568	0.622508	Not_Sig	0.0479158	1.08511	Not_Sig
CCT5	-0.0167128	0.220391	Not_Sig	0.0589083	0.823042	Not_Sig	0.134041	1.61132	Sig
CCT6A	0.0811577	0.206279	Not_Sig	0.0336872	0.266957	Not_Sig	0.078481	1.03107	Not_Sig
CCT7	0.059582	0.163641	Not_Sig	0.0199105	0.0364	Not_Sig	0.00134385	0.577934	Not_Sig
CCT8	-0.053016	0.90386	Not_Sig	-0.0075589	0.431567	Not_Sig	-0.00354297	0.787405	Not_Sig
CCZ1	0.0449028	0.0576657	Not_Sig	-0.0526971	0.958732	Not_Sig	0.00808274	0.442364	Not_Sig
CD200	0.470954	1.52916	Sig	0.0339659	0.17195	Not_Sig	0.064005	1.30851	Sig
CD47	-0.0609228	0.239449	Not_Sig	-0.17285	2.7962	Sig	0.0977535	0.446856	Not_Sig
CDC37	0.0565595	0.11353	Not_Sig	0.0546779	0.373882	Not_Sig	0.0404286	1.04847	Not_Sig
CDC42	0.0443085	0.0372418	Not_Sig	0.00668799	0.145029	Not_Sig	0.0276312	0.544364	Not_Sig
CDC42BPA	0.0238283	0.0452924	Not_Sig	-0.0400504	1.12147	Not_Sig	0.0736138	0.902488	Not_Sig
CDC42BPB	0.211555	0.815879	Not_Sig	0.0202676	0.0161103	Not_Sig	0.025814	1.0763	Not_Sig
CDC42EP4	-0.0344341	0.462174	Not_Sig	0.0400978	0.281092	Not_Sig	0.0187559	0.768301	Not_Sig
CDH11	0.0157139	0.130665	Not_Sig	-0.150575	4.5048	Sig	-0.0290475	0.294823	Not_Sig
CDH13	0.0120481	0.0725989	Not_Sig	-0.172376	1.54598	Sig	0.0196588	0.302889	Not_Sig
CDH2	-0.0407401	0.527006	Not_Sig	-0.053016	1.72612	Sig	0.0405042	0.766013	Not_Sig
CDK14	0.0435464	0.0379164	Not_Sig	-0.0342945	1.25633	Not_Sig	0.0646968	0.785318	Not_Sig
CDK5	-0.075016	1.19038	Not_Sig	0.116147	1.56279	Sig	0.0271799	1.29229	Not_Sig
CDS2	0.0328859	0.00800211	Not_Sig	0.0293039	0.174067	Not_Sig	0.0725271	0.985388	Not_Sig
CDV3	-0.114305	1.03798	Not_Sig	0.00885166	0.116739	Not_Sig	0.044071	0.811888	Not_Sig
CELF2	0.00552763	0.12534	Not_Sig	0.124785	3.49978	Sig	0.0799937	1.33935	Sig
CEND1	-0.189295	0.974097	Not_Sig	0.093257	0.294919	Not_Sig	0.0774824	1.37197	Sig
CEP170	-0.0450496	0.267184	Not_Sig	0.0971051	1.93695	Sig	0.0738292	1.037	Not_Sig
CEP170B	0.06409	0.206585	Not_Sig	0.100429	0.992054	Not_Sig	-0.100997	0.503741	Not_Sig
CFL1	-0.0518117	0.462327	Not_Sig	0.0819673	1.32024	Sig	0.136152	1.61503	Sig
CFL2	0.090013	0.122418	Not_Sig	-0.00466574	0.197076	Not_Sig	0.048683	0.769736	Not_Sig
CHCHD3	-0.0293142	0.135776	Not_Sig	0.0289837	0.0604384	Not_Sig	0.0920394	0.591815	Not_Sig
CHCHD6	0.0291357	0.0172425	Not_Sig	0.182491	1.81662	Sig	0.0283418	0.79017	Not_Sig
CHID1	0.0135855	0.147343	Not_Sig	-0.0398926	1.10913	Not_Sig	-0.0258547	0.376422	Not_Sig
CHL1	0.00906198	0.0724291	Not_Sig	-0.630833	9.05745	Sig	0.0826175	0.927777	Not_Sig
CHM	-0.0815512	1.62296	Sig	-0.0335153	0.507412	Not_Sig	0.0338312	1.27532	Not_Sig
CHMP1A	0.122624	0.525344	Not_Sig	0.0322096	0.178364	Not_Sig	-0.0479196	0.0313498	Not_Sig
CHMP2A	0.0872239	0.189054	Not_Sig	0.0231028	0.0657703	Not_Sig	0.104942	1.08602	Not_Sig
CHMP4B	-0.0362852	0.577343	Not_Sig	0.00642122	0.144931	Not_Sig	0.0340181	1.48439	Sig
CHMP7	0.0401804	0.0397335	Not_Sig	0.0689189	1.28881	Not_Sig	-0.0356515	0.187113	Not_Sig
CHORDC1	0.0760343	0.0524431	Not_Sig	-0.000321552	0.139594	Not_Sig	0.161604	0.939921	Not_Sig
CIAPIN1	-0.0685786	0.663181	Not_Sig	-0.0293142	0.963329	Not_Sig	-0.00574479	0.55444	Not_Sig
CISD1	-0.29835	0.467776	Not_Sig	0.0416563	0.0729217	Not_Sig	0.381968	1.24607	Not_Sig
CISD2	-0.0853021	0.92773	Not_Sig	-0.0677042	1.52223	Sig	-0.0185965	0.205609	Not_Sig
CIT	0.00992073	0.160968	Not_Sig	0.09534	1.6728	Sig	0.0565595	1.27036	Not_Sig
CKAP4	-0.0349943	0.301533	Not_Sig	-0.0816395	2.66902	Sig	0.00799863	0.814288	Not_Sig
CKAP5	0.0667306	0.153711	Not_Sig	0.064005	1.13585	Not_Sig	0.0558064	0.740398	Not_Sig
CKB	-0.0744932	0.347104	Not_Sig	0.170928	2.34806	Sig	0.162201	1.85863	Sig
CLASP1	0.0806182	0.250166	Not_Sig	0.137367	2.96173	Sig	0.0387208	0.606528	Not_Sig
CLASP2	-0.0065954	0.135765	Not_Sig	0.0778286	1.35107	Sig	0.0848489	0.935577	Not_Sig
CLCN6	0.00131492	0.37595	Not_Sig	0.099542	2.67186	Sig	-0.0593545	0.0475171	Not_Sig
CLIC4	0.133864	0.256767	Not_Sig	0.0462406	0.266134	Not_Sig	0.0421661	0.702744	Not_Sig
CLINT1	0.0162874	0.0738796	Not_Sig	-0.0360269	1.06251	Not_Sig	0.0498844	0.666311	Not_Sig
CLIP1	-0.013589	0.250056	Not_Sig	0.0331572	0.276308	Not_Sig	0.0316156	1.03524	Not_Sig
CLIP2	0.013965	0.0994627	Not_Sig	0.0671728	0.680345	Not_Sig	-0.0571405	0.0660967	Not_Sig
CLMN	0.0652406	0.233741	Not_Sig	-0.154416	2.97885	Sig	-0.0728734	0.21396	Not_Sig
CLPB	0.0993414	0.432881	Not_Sig	0.122624	1.86863	Sig	-0.127367	0.629936	Not_Sig
CLPP	-0.115142	0.696157	Not_Sig	0.00895334	0.0661212	Not_Sig	-0.0436552	0.0570185	Not_Sig
CLPX	-0.0717177	0.612233	Not_Sig	0.0260881	0.105298	Not_Sig	0.0474478	0.951158	Not_Sig
CLSTN1	-0.0660868	0.407261	Not_Sig	0.0699184	0.578501	Not_Sig	0.121373	1.20898	Not_Sig
CLTA	0.79136	0.904972	Not_Sig	0.00470746	0.106477	Not_Sig	0.0945385	0.820915	Not_Sig
CLTB	0.0863295	0.104942	Not_Sig	0.128663	1.05621	Not_Sig	0.153167	1.08941	Not_Sig
CLTC	0.114297	0.0944243	Not_Sig	-0.034858	0.367354	Not_Sig	0.414183	1.11075	Not_Sig
CLU	0.027798	0.0139661	Not_Sig	-0.195618	4.1412	Sig	0.133102	1.65591	Sig
CLYBL	0.26628	0.535043	Not_Sig	-0.59393	5.51934	Sig	-0.375647	1.0026	Not_Sig
CMBL	0.130145	0.406276	Not_Sig	-0.0917523	1.65004	Sig	-0.0372383	0.103743	Not_Sig
CMPK1	0.259884	0.460872	Not_Sig	0.00799863	0.101973	Not_Sig	0.0497735	0.710426	Not_Sig
CMPK2	0.0174691	0.0598134	Not_Sig	0.378578	1.50683	Sig	-0.0922819	0.152716	Not_Sig
CNBP	0.0252669	0.0217315	Not_Sig	0.0161807	0.0352559	Not_Sig	0.0394056	0.702176	Not_Sig
CNDP2	0.259203	1.8401	Sig	0.061306	0.882272	Not_Sig	-0.0121318	0.24373	Not_Sig
CNKSR2	0.0734765	0.27514	Not_Sig	0.120113	2.88629	Sig	0.0339659	0.71126	Not_Sig
CNN3	0.0265155	0.0426585	Not_Sig	-0.0239945	1.07759	Not_Sig	0.0829925	1.18971	Not_Sig
CNP	0.298665	0.470334	Not_Sig	0.0907669	0.454102	Not_Sig	-0.197836	0.343355	Not_Sig
CNR1	-0.000412056	0.184224	Not_Sig	-0.0383635	0.736474	Not_Sig	-0.056411	0.0438211	Not_Sig
CNRIP1	0.120113	0.340394	Not_Sig	-0.0760707	0.505564	Not_Sig	-0.0303865	0.109869	Not_Sig
CNTN1	-0.140675	0.388504	Not_Sig	0.278677	3.14781	Sig	0.34841	1.08772	Not_Sig
CNTN2	0.046863	0.092305	Not_Sig	-0.187987	3.69507	Sig	-0.142924	0.843379	Not_Sig
CNTN4	-0.0244686	0.366279	Not_Sig	0.0133164	0.0205099	Not_Sig	0.077386	1.01808	Not_Sig
CNTNAP1	-0.11891	1.29418	Not_Sig	0.085627	0.978977	Not_Sig	-0.0318987	0.180823	Not_Sig
CNTNAP2	-0.00941595	0.186798	Not_Sig	-0.0409219	1.29188	Not_Sig	0.0642448	0.679133	Not_Sig
CNTNAP4	0.0910562	0.379225	Not_Sig	-0.488228	7.73072	Sig	-0.0472485	0.0261746	Not_Sig
COA7	0.108286	0.394606	Not_Sig	0.14354	1.27515	Not_Sig	-0.0475791	0.0160313	Not_Sig
COPB1	-0.0397157	0.695358	Not_Sig	-0.0702897	1.9061	Sig	0.013965	0.588686	Not_Sig
COPS2	-0.00202023	0.107325	Not_Sig	-0.0857075	2.01632	Sig	0.170116	1.31487	Sig
COPS3	-0.0600528	0.650724	Not_Sig	-0.0274849	0.484435	Not_Sig	0.127911	1.60622	Sig
COPS4	-0.0313551	0.422463	Not_Sig	-0.0792652	1.54821	Sig	0.022761	0.430196	Not_Sig
COPS5	0.0685923	0.154972	Not_Sig	0.0239341	0.0708026	Not_Sig	-0.00937321	0.400105	Not_Sig
COPS6	0.0133373	0.0891982	Not_Sig	0.0101432	0.0997026	Not_Sig	0.101025	1.14065	Not_Sig
COPS7A	0.0303954	0.0204611	Not_Sig	0.0977535	1.58872	Sig	-0.0611388	0.0720742	Not_Sig
COQ6	0.0507499	0.0746908	Not_Sig	0.00552763	0.0785062	Not_Sig	-0.0943331	0.20741	Not_Sig
COQ9	0.148916	0.376108	Not_Sig	-0.0264736	0.77415	Not_Sig	-0.049387	0.000672339	Not_Sig
CORO1A	0.0576496	0.0853028	Not_Sig	0.168406	2.03651	Sig	-0.107676	0.247979	Not_Sig
CORO1B	-0.0414389	0.389488	Not_Sig	0.0209598	0.0140915	Not_Sig	-0.0691981	0.130585	Not_Sig
CORO1C	-0.0685321	0.31932	Not_Sig	0.162561	2.70261	Sig	0.0444536	0.342495	Not_Sig
CORO2A	0.0414379	0.020837	Not_Sig	0.426284	1.85886	Sig	-0.630833	2.12053	Sig
CORO2B	0.35685	1.00207	Not_Sig	0.313538	3.76762	Sig	0.104616	0.927805	Not_Sig
COTL1	-0.0191247	0.104264	Not_Sig	0.00624837	0.0675928	Not_Sig	-0.00149599	0.5227	Not_Sig
COX20	0.0220548	0.0514608	Not_Sig	0.0184292	0.000805536	Not_Sig	-0.0174824	0.419654	Not_Sig
COX4I1	-0.0868951	0.230986	Not_Sig	0.0747945	0.421332	Not_Sig	0.0838276	0.464479	Not_Sig
COX5A	-0.0875553	0.154391	Not_Sig	-0.104167	1.03079	Not_Sig	0.340745	1.22248	Not_Sig
COX5B	0.109607	0.100334	Not_Sig	-0.0591274	0.611442	Not_Sig	0.165603	0.956444	Not_Sig
COX6B1	0.336151	0.376242	Not_Sig	-0.0377311	0.615379	Not_Sig	0.057066	0.385298	Not_Sig
COX6C	0.669945	0.265819	Not_Sig	-0.0518117	0.47307	Not_Sig	-0.278676	0.120059	Not_Sig
COX7A2	1.82954e-06	0.0371532	Not_Sig	0.188833	1.68946	Sig	0.368792	1.25122	Not_Sig
CPE	0.039603	0.0131146	Not_Sig	0.028465	0.168322	Not_Sig	0.197445	1.59316	Sig
CPLX1	0.022761	0.0355469	Not_Sig	0.208979	1.61413	Sig	0.0120481	0.848573	Not_Sig
CPLX2	0.0257017	0.0341526	Not_Sig	0.235717	3.33698	Sig	-0.0669421	0.14758	Not_Sig
CPLX3	-0.21974	0.836347	Not_Sig	-0.362482	2.59542	Sig	-0.0275362	0.177613	Not_Sig
CPNE4	0.118004	0.369447	Not_Sig	0.022761	0.0361746	Not_Sig	0.0231303	1.05057	Not_Sig
CPNE5	-0.0239945	0.240523	Not_Sig	0.339853	4.25528	Sig	-0.00747753	0.463497	Not_Sig
CPNE6	0.0911578	0.466049	Not_Sig	0.146123	1.50575	Sig	-0.0701493	0.226585	Not_Sig
CPNE7	0.0708719	0.141262	Not_Sig	0.221476	2.17875	Sig	-0.0374885	0.150337	Not_Sig
CPOX	0.0356277	0.013712	Not_Sig	0.0685923	0.638577	Not_Sig	-0.0740622	0.124383	Not_Sig
CPT1A	0.0335054	0.00560022	Not_Sig	-0.127104	1.69535	Sig	-0.0543509	0.0446303	Not_Sig
CPT2	0.12172	0.245056	Not_Sig	-0.205154	4.1982	Sig	-0.131468	0.421046	Not_Sig
CRAT	0.0611868	0.126082	Not_Sig	-0.028746	0.528876	Not_Sig	-0.0879099	0.225336	Not_Sig
CRELD1	0.176729	0.997664	Not_Sig	-0.0414389	1.23398	Not_Sig	-0.0470639	0.0528928	Not_Sig
CRMP1	0.352486	0.491414	Not_Sig	0.307067	2.21492	Sig	0.0937574	0.821716	Not_Sig
CRYAB	-0.0312923	0.0846288	Not_Sig	-0.34511	5.53604	Sig	0.334425	1.39366	Sig
CRYM	0.0841212	0.335658	Not_Sig	0.86981	3.43239	Sig	-0.0453898	0.0478787	Not_Sig
CRYZ	0.0515144	0.063346	Not_Sig	-0.157988	1.55473	Sig	0.0863295	0.713126	Not_Sig
CRYZL1	-0.0389783	0.99906	Not_Sig	-0.0183233	0.590854	Not_Sig	-0.0467104	0.0358829	Not_Sig
CS	0.525253	1.08081	Not_Sig	0.157178	1.62575	Sig	0.0430974	0.541623	Not_Sig
CSDE1	0.191882	0.484069	Not_Sig	-0.00300523	0.443496	Not_Sig	0.0610521	1.05545	Not_Sig
CSE1L	0.0656518	0.143011	Not_Sig	0.0176379	0.0160608	Not_Sig	0.11108	1.02349	Not_Sig
CSNK1A1	0.0350022	0.00766691	Not_Sig	-0.0137317	0.707708	Not_Sig	0.0470382	0.812386	Not_Sig
CSNK1E	-0.0297968	0.63414	Not_Sig	0.0413254	0.478052	Not_Sig	-0.0242158	0.33866	Not_Sig
CSNK1G3	-0.0484706	0.765435	Not_Sig	-0.0389783	0.649666	Not_Sig	0.0263647	0.473023	Not_Sig
CSNK2A1	0.0692688	0.19926	Not_Sig	0.0387208	0.295931	Not_Sig	0.0436574	0.977551	Not_Sig
CSNK2A2	0.0500022	0.0759623	Not_Sig	0.0682902	0.582052	Not_Sig	0.164467	1.24122	Not_Sig
CSPG5	0.0119074	0.142204	Not_Sig	0.200807	3.83325	Sig	-0.123767	0.855141	Not_Sig
CSRP1	0.0508693	0.0910393	Not_Sig	-0.0234212	0.316695	Not_Sig	0.00959401	0.590556	Not_Sig
CST3	0.056225	0.134487	Not_Sig	0.0743732	1.06011	Not_Sig	0.0117644	0.964944	Not_Sig
CTBP1	0.0132498	0.0603137	Not_Sig	0.0411324	0.181618	Not_Sig	0.0302462	0.628376	Not_Sig
CTNNA1	0.0977535	0.385466	Not_Sig	-0.107202	3.98584	Sig	0.0274934	0.903611	Not_Sig
CTNNA2	0.0133164	0.097826	Not_Sig	-0.0203402	0.299584	Not_Sig	0.0322096	1.08204	Not_Sig
CTNNB1	0.0270141	0.0405433	Not_Sig	-0.0933877	3.08408	Sig	0.00385396	0.292467	Not_Sig
CTNND1	0.0799937	0.189504	Not_Sig	0.0960858	2.17903	Sig	0.0212761	0.607579	Not_Sig
CTNND2	0.171083	0.646132	Not_Sig	0.0806182	0.870314	Not_Sig	0.058614	1.34001	Sig
CTSB	0.0359365	0.0140145	Not_Sig	-0.0398435	1.34162	Sig	0.00386813	0.73738	Not_Sig
CTSD	0.0453081	0.0559207	Not_Sig	-0.0791251	2.75668	Sig	-0.0353194	0.21463	Not_Sig
CTTN	0.092804	0.161039	Not_Sig	0.0516171	0.349744	Not_Sig	0.0517784	0.73015	Not_Sig
CTTNBP2	0.0352482	0.00865689	Not_Sig	0.0899225	1.48472	Sig	-0.0523602	0.0250745	Not_Sig
CUL1	0.119146	0.654787	Not_Sig	-0.00377495	0.374641	Not_Sig	0.00313338	0.512191	Not_Sig
CUL2	-0.0611923	0.707203	Not_Sig	0.0364837	0.230465	Not_Sig	0.0172857	0.636678	Not_Sig
CUL3	-0.00832843	0.164092	Not_Sig	-0.0150299	0.359348	Not_Sig	0.0978441	0.802105	Not_Sig
CUL4B	0.00562804	0.221583	Not_Sig	-0.10205	3.95327	Sig	0.00341517	1.14736	Not_Sig
CUL5	-0.047165	1.11135	Not_Sig	-0.0426385	0.960087	Not_Sig	0.0135855	0.40867	Not_Sig
CYB5A	0.011543	0.0951473	Not_Sig	0.0483037	0.289979	Not_Sig	-0.000876179	0.415998	Not_Sig
CYB5B	0.0992117	0.11354	Not_Sig	0.0723703	0.540459	Not_Sig	0.303384	0.98981	Not_Sig
CYB5R1	-0.0614757	0.312422	Not_Sig	0.0256204	0.03041	Not_Sig	-0.0885358	0.148587	Not_Sig
CYB5R3	0.100429	0.429023	Not_Sig	-0.0629931	2.12427	Sig	-0.187257	1.53115	Sig
CYC1	0.409767	0.91811	Not_Sig	0.126332	0.909511	Not_Sig	0.0948833	1.02488	Not_Sig
CYCS	-0.0864778	0.136792	Not_Sig	0.0906935	0.37491	Not_Sig	0.220956	0.466337	Not_Sig
CYFIP1	0.0176379	0.13019	Not_Sig	0.00521607	0.195882	Not_Sig	-0.0292066	0.385427	Not_Sig
CYFIP2	0.0302462	0.0142937	Not_Sig	0.0721148	0.99718	Not_Sig	0.119007	1.15402	Not_Sig
CYLD	-0.0614081	0.768045	Not_Sig	0.0449349	0.456151	Not_Sig	0.0094148	0.606536	Not_Sig
CYP46A1	0.045267	0.117516	Not_Sig	0.0861136	0.949012	Not_Sig	-0.059833	0.124925	Not_Sig
CYTH1	0.165603	0.562003	Not_Sig	0.241506	4.54279	Sig	-0.0213934	0.27485	Not_Sig
DAAM1	0.277466	0.949983	Not_Sig	0.0826175	1.22472	Not_Sig	0.0374046	0.596447	Not_Sig
DAG1	0.211032	1.07651	Not_Sig	0.0149272	0.0495033	Not_Sig	-0.115748	0.590418	Not_Sig
DAGLA	-0.20729	1.33791	Sig	0.110308	0.714708	Not_Sig	-0.0883771	0.224621	Not_Sig
DAP3	0.0540152	0.124282	Not_Sig	0.0248508	0.111163	Not_Sig	0.0483261	0.986236	Not_Sig
DARS	0.0206232	0.0619245	Not_Sig	0.00438544	0.181356	Not_Sig	0.00110473	0.433877	Not_Sig
DBI	0.0564262	0.0613574	Not_Sig	0.13443	1.53007	Sig	0.0309848	0.400295	Not_Sig
DBN1	0.0524635	0.102965	Not_Sig	0.0965729	0.863861	Not_Sig	-0.0544281	0.0207237	Not_Sig
DBNL	0.0124371	0.072486	Not_Sig	-0.0397157	0.70065	Not_Sig	-0.283861	1.49749	Sig
DBT	0.0657193	0.0883361	Not_Sig	0.0567686	0.176049	Not_Sig	0.0101432	0.291705	Not_Sig
DCLK1	0.242905	0.278307	Not_Sig	-0.00950886	0.33819	Not_Sig	0.264929	1.19316	Not_Sig
DCLK2	-0.0740622	0.417452	Not_Sig	0.247253	3.9073	Sig	0.00015416	0.259523	Not_Sig
DCTN1	0.144287	0.70263	Not_Sig	0.0497735	0.467617	Not_Sig	0.0374792	0.908118	Not_Sig
DCTN2	0.0513002	0.0765796	Not_Sig	0.0412846	0.449799	Not_Sig	0.042426	0.729618	Not_Sig
DCTN3	0.0848489	0.392596	Not_Sig	0.0572128	0.694016	Not_Sig	-0.0364619	0.12328	Not_Sig
DCTN4	0.0730538	0.237349	Not_Sig	0.00837136	0.177269	Not_Sig	0.0275897	0.61082	Not_Sig
DCTN5	0.0721148	0.162393	Not_Sig	0.00386813	0.189825	Not_Sig	0.055855	0.66745	Not_Sig
DDAH1	0.165706	0.126393	Not_Sig	-0.00633306	0.129765	Not_Sig	0.319116	0.91119	Not_Sig
DDB1	0.0642448	0.194915	Not_Sig	0.0354505	0.320107	Not_Sig	-0.037302	0.128218	Not_Sig
DDC	0.304838	0.990944	Not_Sig	0.107599	0.477725	Not_Sig	-0.226913	1.00898	Not_Sig
DDHD2	-0.0146521	0.210908	Not_Sig	0.0263647	0.0831188	Not_Sig	0.0428762	0.626912	Not_Sig
DDOST	0.0154287	0.205812	Not_Sig	-0.0569378	2.07925	Sig	-0.032	0.236927	Not_Sig
DDX1	-0.0711295	0.374926	Not_Sig	-0.0106192	0.6234	Not_Sig	0.167432	1.2015	Not_Sig
DDX19B	-0.00937321	0.279649	Not_Sig	0.0755757	0.812227	Not_Sig	-0.07775	0.154237	Not_Sig
DDX3X	-0.0329752	0.455062	Not_Sig	0.078022	1.94787	Sig	0.00308146	0.472555	Not_Sig
DDX6	0.109818	0.257208	Not_Sig	0.0401804	0.405186	Not_Sig	0.114027	1.01673	Not_Sig
DECR1	-0.0813417	0.401155	Not_Sig	-0.322454	5.31244	Sig	0.0506974	0.503111	Not_Sig
DENR	-0.0642284	0.794629	Not_Sig	-0.0252279	0.412605	Not_Sig	0.1238	1.57253	Sig
DGKB	0.202238	0.894988	Not_Sig	-0.165926	2.60715	Sig	0.0412846	0.597168	Not_Sig
DGKE	-0.00104604	0.286797	Not_Sig	0.0558064	0.27257	Not_Sig	-0.0148636	0.460909	Not_Sig
DGKG	0.136152	0.786111	Not_Sig	-0.179281	2.16341	Sig	-0.0287931	0.183716	Not_Sig
DGKI	-0.00593488	0.265599	Not_Sig	0.123638	1.57163	Sig	0.0173376	0.936486	Not_Sig
DGKZ	-0.0131872	0.194145	Not_Sig	0.0542718	0.424926	Not_Sig	-0.00856861	0.513185	Not_Sig
DGUOK	0.00837136	0.0597597	Not_Sig	-0.0517242	0.45713	Not_Sig	0.0112807	0.296691	Not_Sig
DHODH	-0.0787661	0.683697	Not_Sig	0.137107	0.686849	Not_Sig	-0.0388469	0.112832	Not_Sig
DHRS1	0.0934792	0.217701	Not_Sig	-0.0890926	1.46414	Sig	-0.0165314	0.306901	Not_Sig
DHRS4	0.0853436	0.152104	Not_Sig	0.0487951	0.208597	Not_Sig	-0.195618	0.913363	Not_Sig
DHRS7	0.00351511	0.162666	Not_Sig	-0.069709	2.29626	Sig	0.00895334	0.649129	Not_Sig
DHRS7B	0.00622919	0.143847	Not_Sig	-0.097891	1.57472	Sig	-0.0803298	0.219713	Not_Sig
DIAPH2	-0.0670607	0.79271	Not_Sig	-0.101354	1.83923	Sig	0.00571556	0.87576	Not_Sig
DIP2B	0.0162638	0.132395	Not_Sig	0.0794201	1.14366	Not_Sig	-0.00110331	0.619212	Not_Sig
DIP2C	0.0338312	0.00114447	Not_Sig	0.108167	1.78553	Sig	-0.0504401	0.00773614	Not_Sig
DIRAS1	0.15115	0.837853	Not_Sig	0.184092	2.45457	Sig	0.02766	2.21606	Sig
DIRAS2	0.117681	0.533075	Not_Sig	0.0123584	0.0457834	Not_Sig	0.0468418	0.767388	Not_Sig
DIS3L2	0.0469878	0.066177	Not_Sig	0.0233122	0.0719376	Not_Sig	-0.00601886	0.792585	Not_Sig
DLAT	0.401588	1.03867	Not_Sig	-0.0218187	0.192869	Not_Sig	0.0906935	0.711424	Not_Sig
DLD	-0.145963	0.466804	Not_Sig	-0.047455	0.377639	Not_Sig	0.204697	0.569723	Not_Sig
DLG1	-0.0130125	0.084021	Not_Sig	-0.0101882	0.237341	Not_Sig	0.209209	0.90087	Not_Sig
DLG2	0.128284	0.169312	Not_Sig	0.0792319	0.781477	Not_Sig	0.259884	1.14646	Not_Sig
DLG3	0.168737	0.896569	Not_Sig	0.159988	2.44691	Sig	-0.00914181	0.367168	Not_Sig
DLG4	0.161125	0.31706	Not_Sig	0.123602	1.57922	Sig	0.0165356	0.462133	Not_Sig
DLGAP1	0.0261331	0.0465675	Not_Sig	0.273046	6.15955	Sig	0.032931	1.23297	Not_Sig
DLGAP2	-0.0201066	0.310065	Not_Sig	0.323791	3.46291	Sig	-0.0450496	0.0546882	Not_Sig
DLGAP3	0.0144967	0.046403	Not_Sig	0.253355	2.59704	Sig	-0.0340906	0.128978	Not_Sig
DLGAP4	-0.0122185	0.437084	Not_Sig	0.101184	2.40359	Sig	-0.0295772	0.329505	Not_Sig
DLST	0.333384	0.509245	Not_Sig	0.0595492	0.176043	Not_Sig	-0.0234212	0.105151	Not_Sig
DMTN	-0.045652	0.785941	Not_Sig	0.144989	2.85176	Sig	0.0257017	1.28174	Not_Sig
DMXL2	0.0219353	0.040326	Not_Sig	0.0629504	0.594274	Not_Sig	0.0721148	0.740935	Not_Sig
DNAJA1	-0.0317006	0.243642	Not_Sig	0.0234273	0.0686194	Not_Sig	0.085685	1.34521	Sig
DNAJA2	0.025814	0.0158477	Not_Sig	0.025814	0.106922	Not_Sig	0.160703	1.09215	Not_Sig
DNAJA3	0.0906935	0.267599	Not_Sig	0.0916705	1.02531	Not_Sig	-0.0756544	0.251625	Not_Sig
DNAJA4	0.0885019	0.179992	Not_Sig	0.207337	1.19801	Not_Sig	0.0699658	1.08797	Not_Sig
DNAJB1	0.141211	0.296556	Not_Sig	0.00242704	0.237082	Not_Sig	0.0587613	1.51318	Sig
DNAJB11	0.00313338	0.18323	Not_Sig	-0.019671	0.626897	Not_Sig	0.0730064	0.771585	Not_Sig
DNAJC10	0.0113923	0.132967	Not_Sig	-0.0479196	1.81688	Sig	0.00835265	0.523819	Not_Sig
DNAJC11	0.242672	0.760517	Not_Sig	0.140946	1.90909	Sig	0.0731029	1.07061	Not_Sig
DNAJC19	-0.0762428	0.342377	Not_Sig	0.0196588	0.00381257	Not_Sig	0.161125	0.79039	Not_Sig
DNAJC3	0.067467	0.189977	Not_Sig	-0.054612	1.20765	Not_Sig	-0.0319408	0.18489	Not_Sig
DNAJC5	-0.0372383	0.277524	Not_Sig	0.160703	0.926643	Not_Sig	-0.00872528	0.387207	Not_Sig
DNAJC6	-0.0342945	0.349546	Not_Sig	0.116618	1.56829	Sig	0.037218	0.442989	Not_Sig
DNAJC7	0.0644892	0.0572277	Not_Sig	0.0335595	0.185702	Not_Sig	0.123638	0.961957	Not_Sig
DNAL1	0.0163473	0.121256	Not_Sig	-0.0379344	0.390872	Not_Sig	-0.181528	1.31367	Sig
DNM1	-0.0295772	0.1603	Not_Sig	0.187894	4.02933	Sig	0.150372	1.22284	Not_Sig
DNM1L	-0.0127068	0.164178	Not_Sig	0.0799937	0.965312	Not_Sig	0.189093	1.16585	Not_Sig
DNM2	-0.0308733	0.27724	Not_Sig	0.0166037	0.0238088	Not_Sig	-0.0170084	0.399049	Not_Sig
DNM3	0.0379564	0.0187042	Not_Sig	0.177948	3.59886	Sig	0.130897	1.06625	Not_Sig
DOCK3	0.0327906	0.0125514	Not_Sig	0.0959443	1.89082	Sig	0.00890037	0.789979	Not_Sig
DOCK4	-0.0101882	0.396092	Not_Sig	-0.0481787	1.57563	Sig	0.0730538	0.81644	Not_Sig
DPP3	-0.000321552	0.306897	Not_Sig	0.00486037	0.157688	Not_Sig	-0.0661782	0.548757	Not_Sig
DPYSL2	-0.0526971	0.093129	Not_Sig	0.172292	1.0605	Not_Sig	0.608759	1.27576	Not_Sig
DPYSL3	-0.630833	0.740779	Not_Sig	0.0904642	0.196531	Not_Sig	0.333384	1.50129	Sig
DPYSL4	0.0692167	0.0585446	Not_Sig	0.175333	1.24439	Not_Sig	-0.0169363	0.148023	Not_Sig
DPYSL5	0.0491803	0.0183704	Not_Sig	0.334425	1.34095	Sig	-0.0702897	0.0461449	Not_Sig
DRG2	0.0990899	0.565477	Not_Sig	-0.0152008	0.572922	Not_Sig	-0.0795728	0.217389	Not_Sig
DST	0.087907	0.150041	Not_Sig	-0.00853064	0.4294	Not_Sig	0.157178	1.3778	Sig
DSTN	0.0520652	0.0526001	Not_Sig	0.0760925	0.875457	Not_Sig	0.278075	1.5749	Sig
DTYMK	0.0447694	0.0323783	Not_Sig	-0.0495192	0.411266	Not_Sig	-0.145963	0.440561	Not_Sig
DYNC1H1	0.0807542	0.196993	Not_Sig	0.0483261	0.367058	Not_Sig	0.0626893	0.752385	Not_Sig
DYNC1I1	0.0312955	0.0152825	Not_Sig	0.156095	3.1721	Sig	0.0355387	1.27771	Not_Sig
DYNC1I2	0.295354	0.497622	Not_Sig	0.0555937	0.598639	Not_Sig	0.062145	0.51822	Not_Sig
DYNC1LI1	0.225281	1.47009	Sig	0.0300986	0.161464	Not_Sig	0.0552843	1.11991	Not_Sig
DYNC1LI2	0.0626893	0.133632	Not_Sig	0.0257017	0.127302	Not_Sig	0.03071	0.710694	Not_Sig
DYNLL1	0.0257781	0.0151175	Not_Sig	-0.0412145	1.03701	Not_Sig	0.184414	1.12185	Not_Sig
DYNLL2	0.137367	0.354718	Not_Sig	0.101983	1.49292	Sig	0.0261331	0.554542	Not_Sig
DYNLRB1	0.0592841	0.11474	Not_Sig	0.0248184	0.0674003	Not_Sig	0.0329987	0.97168	Not_Sig
ECH1	-0.0167769	0.485168	Not_Sig	-0.0489516	1.43781	Sig	-0.0274061	0.207888	Not_Sig
ECHS1	0.0998887	0.179366	Not_Sig	-0.111429	1.66724	Sig	0.0202676	0.756913	Not_Sig
ECI1	-0.234209	1.85582	Sig	-0.0669421	0.484613	Not_Sig	0.00920522	0.56259	Not_Sig
ECI2	0.0313721	0.0124849	Not_Sig	-0.0854966	1.2598	Not_Sig	0.0287273	0.596151	Not_Sig
EEA1	0.0232668	0.0397788	Not_Sig	0.06964	0.880868	Not_Sig	0.142413	1.45685	Sig
EEF1A1	0.208979	0.295454	Not_Sig	-0.0513138	1.19943	Not_Sig	-0.024523	0.579145	Not_Sig
EEF1A2	0.0241862	0.0337758	Not_Sig	0.104255	2.10597	Sig	0.0348551	1.35213	Sig
EEF1B2	0.0560771	0.113948	Not_Sig	-0.0247939	0.60906	Not_Sig	-0.0178411	0.378747	Not_Sig
EEF1D	-0.0871393	0.418147	Not_Sig	0.00562804	0.112273	Not_Sig	-0.0660868	0.125777	Not_Sig
EEF1G	0.0309848	0.00759572	Not_Sig	-0.0423596	0.649432	Not_Sig	0.0231028	0.255918	Not_Sig
EEF2	0.0202946	0.0627697	Not_Sig	0.0157139	0.0298258	Not_Sig	0.0607623	1.18176	Not_Sig
EFHD2	-0.0571405	0.612411	Not_Sig	0.019845	0.0104468	Not_Sig	-0.0137317	0.824574	Not_Sig
EFR3B	0.228981	1.40438	Sig	-0.0661782	1.11177	Not_Sig	-0.0611923	0.0863037	Not_Sig
EHBP1	0.0381154	0.0202245	Not_Sig	0.058614	0.850421	Not_Sig	0.112273	1.19699	Not_Sig
EHD1	-0.101354	1.27413	Not_Sig	0.0508693	0.334241	Not_Sig	-0.109509	0.44191	Not_Sig
EHD3	0.159988	0.653601	Not_Sig	-0.0178411	0.447805	Not_Sig	-0.0114848	0.412362	Not_Sig
EHD4	-0.0754847	0.476847	Not_Sig	-0.245527	3.27223	Sig	-0.0127068	0.33579	Not_Sig
EIF1	0.0396832	0.0176932	Not_Sig	0.00959401	0.154859	Not_Sig	0.177374	1.43324	Sig
EIF1AX	-0.163367	0.617574	Not_Sig	-0.0446268	1.03235	Not_Sig	0.144043	0.906829	Not_Sig
EIF2S2	0.188833	0.523831	Not_Sig	-0.0213589	0.799281	Not_Sig	0.0954819	1.06242	Not_Sig
EIF3K	0.172656	0.719316	Not_Sig	0.035163	0.268036	Not_Sig	0.0510422	1.22729	Not_Sig
EIF3L	-0.095002	1.15696	Not_Sig	-0.0290475	0.561983	Not_Sig	-0.0033342	0.140191	Not_Sig
EIF4A1	-0.127703	2.5374	Sig	0.0259999	0.100985	Not_Sig	-0.0403846	0.146981	Not_Sig
EIF4A2	-0.0152008	0.125043	Not_Sig	0.0191165	0.00736223	Not_Sig	0.104533	0.788235	Not_Sig
EIF4B	-0.318849	0.298658	Not_Sig	0.0963854	1.18384	Not_Sig	0.168737	1.3329	Sig
EIF4E	-0.0219509	0.299256	Not_Sig	-0.0331621	0.684885	Not_Sig	-0.165926	1.72862	Sig
EIF4G2	0.0355027	0.00715542	Not_Sig	0.00264166	0.248709	Not_Sig	0.122084	1.30647	Sig
EIF4H	-0.0785607	0.53015	Not_Sig	0.032931	0.217769	Not_Sig	0.093603	1.35288	Sig
EIF5	-0.0608197	0.498495	Not_Sig	-0.00747753	0.496515	Not_Sig	0.0920134	0.852005	Not_Sig
EIF5A	-0.120165	0.435555	Not_Sig	0.0301232	0.213278	Not_Sig	0.00622919	0.606016	Not_Sig
ELFN2	-0.00377495	0.183496	Not_Sig	0.34293	4.02681	Sig	-0.0490827	0.00662292	Not_Sig
ELMO1	-0.0454951	0.380976	Not_Sig	0.199619	3.60777	Sig	0.0672744	0.778909	Not_Sig
ELMO2	0.085685	0.347582	Not_Sig	0.0670202	1.45934	Sig	0.00162647	1.02303	Not_Sig
ELMOD1	-0.0173943	0.203394	Not_Sig	0.202238	2.52545	Sig	0.110308	0.787905	Not_Sig
EMC1	0.00950246	0.238675	Not_Sig	0.0119466	0.104576	Not_Sig	-0.069573	0.206122	Not_Sig
EMC2	-0.0563335	0.381686	Not_Sig	-0.181528	4.98775	Sig	0.102356	1.18766	Not_Sig
EMC7	-0.0240605	0.245943	Not_Sig	0.0183628	0.00231215	Not_Sig	0.0583382	0.905905	Not_Sig
EML1	-0.0690551	0.64587	Not_Sig	-0.133058	3.21764	Sig	-0.18194	1.07583	Not_Sig
ENAH	0.151889	0.713278	Not_Sig	0.0150503	0.051536	Not_Sig	0.0453081	1.41748	Sig
ENO1	0.0114433	0.0831243	Not_Sig	-0.123426	2.21289	Sig	0.0595647	0.766206	Not_Sig
ENO2	-0.07775	0.493506	Not_Sig	0.13327	2.29953	Sig	0.110757	0.926789	Not_Sig
ENOPH1	0.056654	0.125149	Not_Sig	0.0517784	0.51556	Not_Sig	0.0368073	0.870363	Not_Sig
ENSA	0.278075	1.16818	Not_Sig	0.00378375	0.244212	Not_Sig	0.00521607	0.488012	Not_Sig
EPB41L1	0.0511082	0.0565528	Not_Sig	0.0902664	0.72322	Not_Sig	0.0611868	0.881429	Not_Sig
EPB41L2	0.0233122	0.0184034	Not_Sig	-0.0864778	0.861556	Not_Sig	0.325346	0.736136	Not_Sig
EPB41L3	-0.26215	0.584508	Not_Sig	0.00759812	0.0585431	Not_Sig	0.383003	1.19359	Not_Sig
EPHA4	0.0452429	0.0759542	Not_Sig	0.094296	1.6851	Sig	0.0412341	0.795057	Not_Sig
EPHB2	0.0471296	0.0307682	Not_Sig	0.0631555	0.44816	Not_Sig	-0.00341885	0.577736	Not_Sig
EPHX1	0.00819998	0.17864	Not_Sig	-0.069573	2.55306	Sig	-0.0499924	0.000587613	Not_Sig
EPHX2	-0.0702897	0.452797	Not_Sig	-0.215367	3.25246	Sig	-0.0733542	0.179821	Not_Sig
EPM2AIP1	-0.08058	0.901414	Not_Sig	-0.0111594	0.524532	Not_Sig	-0.125005	0.438109	Not_Sig
EPN1	0.210247	0.546639	Not_Sig	0.114509	0.847123	Not_Sig	-0.0623535	0.0497433	Not_Sig
EPN2	-0.0200597	0.372277	Not_Sig	0.0353489	0.151011	Not_Sig	-0.00257423	0.600996	Not_Sig
EPRS	0.019845	0.0806424	Not_Sig	-0.0146521	0.728618	Not_Sig	0.0300986	0.528454	Not_Sig
EPS15	0.126332	0.369784	Not_Sig	0.00790265	0.163079	Not_Sig	-0.0113916	0.214118	Not_Sig
EPS15L1	0.272446	1.2023	Not_Sig	0.090013	1.34252	Sig	-0.0690551	0.103825	Not_Sig
ERC1	0.175493	0.944841	Not_Sig	0.06409	0.651472	Not_Sig	0.0381154	0.550346	Not_Sig
ERC2	0.391182	0.709549	Not_Sig	0.108739	1.16438	Not_Sig	0.279842	1.25014	Not_Sig
ERGIC1	-0.00172194	0.343434	Not_Sig	-0.0844511	3.01019	Sig	-0.0964599	0.537327	Not_Sig
ERGIC3	0.0259999	0.0456313	Not_Sig	-0.0631254	1.80471	Sig	-0.0032461	0.490552	Not_Sig
ERI3	0.119007	0.516363	Not_Sig	-0.00645773	0.285665	Not_Sig	0.0157139	0.603832	Not_Sig
ERLIN2	0.00897461	0.182685	Not_Sig	-0.113681	2.64817	Sig	-0.125812	0.986187	Not_Sig
ERP29	-0.0192588	0.327338	Not_Sig	-0.0225854	0.595376	Not_Sig	0.0542018	1.07806	Not_Sig
ERP44	0.0497735	0.128411	Not_Sig	-0.0349943	1.08727	Not_Sig	-0.0249774	0.213319	Not_Sig
ESD	-0.0442412	0.786448	Not_Sig	-0.0685786	1.47356	Sig	0.114509	1.04113	Not_Sig
ETF1	-0.009671	0.247827	Not_Sig	-0.00587726	0.41395	Not_Sig	0.00921806	1.07735	Not_Sig
ETFA	0.0773734	0.186565	Not_Sig	-0.0171612	0.234854	Not_Sig	0.0270141	0.900878	Not_Sig
ETFB	-0.125005	0.788423	Not_Sig	0.0822854	0.680253	Not_Sig	0.129781	1.82785	Sig
ETFDH	0.0599482	0.0731432	Not_Sig	-0.0614081	0.556803	Not_Sig	0.0590112	0.677094	Not_Sig
EVI5L	-0.0477151	1.00957	Not_Sig	0.0926123	1.37828	Sig	-0.0419285	0.140177	Not_Sig
EVL	0.0397332	0.061614	Not_Sig	0.0728787	1.05776	Not_Sig	-0.0552087	0.0608257	Not_Sig
EXOC1	0.0331572	0.00508531	Not_Sig	0.0495851	0.371409	Not_Sig	0.11572	1.00981	Not_Sig
EXOC2	0.00544946	0.137489	Not_Sig	-0.009671	0.462939	Not_Sig	-0.00439807	0.386269	Not_Sig
EXOC3	0.03071	0.0165929	Not_Sig	0.0432758	0.435303	Not_Sig	-0.0448873	0.0294726	Not_Sig
EXOC4	0.199619	1.05066	Not_Sig	0.0179644	0.0799032	Not_Sig	-0.0989777	0.378645	Not_Sig
EXOC5	0.198703	0.24148	Not_Sig	-0.042157	0.755291	Not_Sig	0.168406	1.03196	Not_Sig
EXOC6B	0.033448	0.00319972	Not_Sig	0.0135658	0.0534958	Not_Sig	0.0264195	0.549621	Not_Sig
EXOC7	0.0629504	0.279095	Not_Sig	0.0252977	0.100662	Not_Sig	0.0108226	1.00131	Not_Sig
EXOC8	0.0205225	0.07809	Not_Sig	0.0992117	1.503	Sig	-0.0284683	0.291853	Not_Sig
EXOG	-0.128089	0.759924	Not_Sig	-0.0299392	0.143377	Not_Sig	-0.0468011	0.0190742	Not_Sig
EXTL2	-0.0268396	0.611743	Not_Sig	-0.0108065	0.440107	Not_Sig	0.0065119	0.786635	Not_Sig
EZR	0.00488847	0.164271	Not_Sig	0.120051	2.90014	Sig	0.0313721	1.6655	Sig
F3	-0.0733542	1.3609	Sig	0.28207	4.37824	Sig	0.0655959	1.46216	Sig
FABP3	0.0394056	0.0166626	Not_Sig	0.193557	0.840089	Not_Sig	0.199619	1.00863	Not_Sig
FABP5	-0.0174824	0.184803	Not_Sig	0.365633	4.37541	Sig	0.249432	1.51054	Sig
FAHD1	0.368792	0.991133	Not_Sig	-0.128775	0.925757	Not_Sig	-0.0804198	0.0712528	Not_Sig
FAHD2A	0.0355387	0.00263809	Not_Sig	-0.0527744	0.460388	Not_Sig	0.0233122	0.311542	Not_Sig
FAM114A2	0.153603	0.47632	Not_Sig	-0.100296	1.74089	Sig	-0.0572054	0.0382979	Not_Sig
FAM120A	0.182491	0.844609	Not_Sig	-0.027988	1.00258	Not_Sig	-0.0376082	0.152038	Not_Sig
FAM126B	0.0188478	0.0446511	Not_Sig	0.175852	2.05109	Sig	0.0154287	0.307185	Not_Sig
FAM131B	-0.0124114	0.432258	Not_Sig	0.13849	3.14034	Sig	-0.0871393	0.326949	Not_Sig
FAM136A	-0.191188	1.78034	Sig	0.106801	0.395698	Not_Sig	0.0132498	0.37259	Not_Sig
FAM162A	0.0998349	0.208185	Not_Sig	-0.160615	1.83034	Sig	0.0930644	0.838809	Not_Sig
FAM171B	-0.001256	0.0596468	Not_Sig	0.154033	2.62887	Sig	0.253355	1.20368	Not_Sig
FAM210A	0.126507	0.252825	Not_Sig	0.0606672	0.212481	Not_Sig	-0.296288	0.821736	Not_Sig
FAM213A	0.0342841	0.00336751	Not_Sig	-0.00780075	0.461349	Not_Sig	0.0301232	0.942329	Not_Sig
FAM213B	-0.00300523	0.157303	Not_Sig	-0.0439198	0.461538	Not_Sig	-0.158531	0.599241	Not_Sig
FAM49A	-0.062451	0.797001	Not_Sig	0.191128	5.20654	Sig	0.079096	1.04927	Not_Sig
FAM49B	-0.0623535	0.857221	Not_Sig	0.00162647	0.205346	Not_Sig	0.107568	1.10892	Not_Sig
FAM81A	-0.0663463	0.425228	Not_Sig	0.316036	2.81894	Sig	0.172656	1.21178	Not_Sig
FAM98B	0.00110473	0.1437	Not_Sig	0.0371109	0.202187	Not_Sig	-0.00202023	0.514524	Not_Sig
FARP1	-0.0147993	0.465684	Not_Sig	0.0609626	0.768018	Not_Sig	-0.047455	0.0335697	Not_Sig
FARSA	0.133102	0.719119	Not_Sig	0.0680174	0.895047	Not_Sig	0.00131492	0.818895	Not_Sig
FARSB	0.0379363	0.0216804	Not_Sig	0.067467	0.631973	Not_Sig	0.0138201	0.305708	Not_Sig
FASN	0.0605859	0.184422	Not_Sig	0.0833346	0.837702	Not_Sig	-0.0961862	0.662621	Not_Sig
FBXL16	0.0822854	0.323595	Not_Sig	0.133709	2.41311	Sig	-0.0711295	0.279827	Not_Sig
FBXO41	0.0964528	0.486274	Not_Sig	0.209209	2.0275	Sig	-0.106799	0.651076	Not_Sig
FDPS	0.0130744	0.129131	Not_Sig	-0.0369273	1.1267	Not_Sig	0.0243894	0.71374	Not_Sig
FDXR	-0.125812	0.749209	Not_Sig	-0.126614	1.09656	Not_Sig	-0.0379344	0.0723717	Not_Sig
FECH	0.0216651	0.0505541	Not_Sig	-0.0813417	1.09459	Not_Sig	0.0125808	1.21307	Not_Sig
FERMT2	0.0416563	0.061921	Not_Sig	0.0588565	0.726441	Not_Sig	0.0234815	1.29866	Not_Sig
FHL1	-0.0185965	0.33692	Not_Sig	-0.0302793	0.732425	Not_Sig	0.0369556	1.62288	Sig
FIBP	0.0276312	0.0225416	Not_Sig	0.062145	0.617979	Not_Sig	1.82954e-06	0.635675	Not_Sig
FKBP1A	0.0660215	0.343157	Not_Sig	0.044071	0.29207	Not_Sig	0.0700594	1.15722	Not_Sig
FKBP2	0.115361	0.31066	Not_Sig	-0.016241	0.653639	Not_Sig	0.0806182	1.3524	Sig
FKBP3	-0.149728	1.05499	Not_Sig	-0.00601886	0.375446	Not_Sig	0.0635772	0.937648	Not_Sig
FKBP4	0.0416624	0.247316	Not_Sig	0.114297	1.92654	Sig	0.0362621	0.69967	Not_Sig
FKBP8	0.0072772	0.112151	Not_Sig	0.0231303	0.0922759	Not_Sig	-0.0313551	0.328934	Not_Sig
FLOT1	-0.192518	0.979265	Not_Sig	0.0596156	0.412473	Not_Sig	0.135133	0.790039	Not_Sig
FLOT2	0.0709962	0.0958757	Not_Sig	0.00520201	0.101313	Not_Sig	-0.0363253	0.0708099	Not_Sig
FMN2	0.0314436	0.0152528	Not_Sig	-0.0269076	0.733921	Not_Sig	0.0545793	1.07069	Not_Sig
FMNL1	-0.0475287	0.721528	Not_Sig	0.174546	1.67059	Sig	-0.0790375	0.138346	Not_Sig
FMNL2	-0.00418039	0.183309	Not_Sig	-0.138818	3.46699	Sig	0.0868739	0.851738	Not_Sig
FN3K	0.0550111	0.113173	Not_Sig	0.0165356	0.014306	Not_Sig	0.0345563	0.977999	Not_Sig
FN3KRP	0.00772124	0.187393	Not_Sig	0.0354024	0.238704	Not_Sig	-0.0404343	0.108121	Not_Sig
FNBP1	-0.0452698	0.375541	Not_Sig	0.0384315	0.217662	Not_Sig	0.046152	0.735875	Not_Sig
FNBP1L	0.0498844	0.0358349	Not_Sig	0.0672744	0.825666	Not_Sig	0.0861136	1.0835	Not_Sig
FSCN1	-0.0983795	0.809393	Not_Sig	0.111864	1.51364	Sig	0.0327906	1.30977	Sig
FSD1	0.0323134	0.0108586	Not_Sig	0.0618304	0.819066	Not_Sig	-0.0759456	0.268979	Not_Sig
FSD1L	0.0202676	0.0772803	Not_Sig	0.041154	0.179965	Not_Sig	0.0411324	1.04155	Not_Sig
FTH1	0.090497	0.0824213	Not_Sig	0.00068673	0.366654	Not_Sig	0.196011	1.31979	Sig
FUNDC2	-0.0151455	0.200543	Not_Sig	0.0250713	0.0708443	Not_Sig	0.0130744	0.587626	Not_Sig
FUS	0.0982948	0.229767	Not_Sig	0.0414379	0.304828	Not_Sig	0.0803752	0.852383	Not_Sig
FYN	0.0186258	0.0600293	Not_Sig	0.0702692	1.03546	Not_Sig	0.11145	1.12079	Not_Sig
GABARAPL2	-0.0491997	0.405276	Not_Sig	-0.00562558	0.33229	Not_Sig	0.119161	1.17425	Not_Sig
GABBR1	0.0446889	0.124006	Not_Sig	0.136045	2.58535	Sig	0.0462406	0.900552	Not_Sig
GABBR2	0.0537295	0.0853608	Not_Sig	0.250159	3.94882	Sig	0.0656518	0.964326	Not_Sig
GABRA1	0.00134385	0.179698	Not_Sig	0.249432	3.43805	Sig	0.0887469	0.99262	Not_Sig
GABRA3	0.127911	1.15451	Not_Sig	0.0728511	1.28122	Not_Sig	0.0186995	0.775965	Not_Sig
GABRB2	0.0666904	0.194143	Not_Sig	0.141138	1.80593	Sig	0.0696001	0.887793	Not_Sig
GABRG2	0.0406688	0.0296698	Not_Sig	0.23127	3.37945	Sig	0.089373	0.999854	Not_Sig
GAD1	0.0389882	0.048425	Not_Sig	0.198703	3.79734	Sig	-0.0243123	0.454571	Not_Sig
GAD2	-0.0543509	0.529866	Not_Sig	0.206754	3.44672	Sig	-0.0335153	0.135282	Not_Sig
GAK	0.104533	0.262846	Not_Sig	0.0587613	0.543739	Not_Sig	-0.075016	0.184705	Not_Sig
GANAB	-0.0424523	0.746658	Not_Sig	-0.062451	2.32783	Sig	-0.0281354	0.366951	Not_Sig
GAP43	-0.0165314	0.0255254	Not_Sig	0.0376752	0.0643109	Not_Sig	0.669945	1.1618	Not_Sig
GAPDH	-0.328557	0.849784	Not_Sig	-0.0754171	1.7355	Sig	0.181276	1.3623	Sig
GAPVD1	0.177948	0.746787	Not_Sig	-0.00315112	0.353902	Not_Sig	-0.0183233	0.337414	Not_Sig
GARS	0.12644	0.449233	Not_Sig	0.017435	0.0126782	Not_Sig	0.0987184	1.03579	Not_Sig
GART	0.0627882	0.151207	Not_Sig	0.0367321	0.276484	Not_Sig	-0.009671	0.752114	Not_Sig
GAS7	0.137107	0.598842	Not_Sig	0.270445	3.15271	Sig	0.0900566	1.58183	Sig
GCDH	0.123602	0.515662	Not_Sig	0.0394056	0.157821	Not_Sig	-0.0972906	0.352372	Not_Sig
GDA	-0.0897147	0.461888	Not_Sig	0.0675261	0.216064	Not_Sig	0.121864	0.887584	Not_Sig
GDAP1	0.0133034	0.0277054	Not_Sig	0.0581243	0.449914	Not_Sig	0.293037	1.11443	Not_Sig
GDAP1L1	0.252264	1.3113	Sig	0.0781472	0.843857	Not_Sig	-0.234209	1.66104	Sig
GDE1	0.0519859	0.173584	Not_Sig	-0.0190824	0.430343	Not_Sig	0.0602253	1.04518	Not_Sig
GDI1	0.0456151	0.0188837	Not_Sig	0.0692688	0.846922	Not_Sig	0.231673	1.19701	Not_Sig
GDI2	0.0242107	0.03028	Not_Sig	-0.0278977	0.934053	Not_Sig	0.108286	0.95	Not_Sig
GDPD1	-0.0298765	0.557988	Not_Sig	-0.0408271	0.444554	Not_Sig	-0.0528186	0.0193877	Not_Sig
GFAP	0.146123	0.313616	Not_Sig	0.055183	0.117294	Not_Sig	0.0983078	0.889103	Not_Sig
GFER	0.353917	0.622866	Not_Sig	0.0767242	0.211297	Not_Sig	-0.29835	1.10534	Not_Sig
GFM1	-0.0594441	1.05008	Not_Sig	0.0265503	0.128125	Not_Sig	0.0162874	0.746166	Not_Sig
GGA3	0.115628	0.481544	Not_Sig	0.133058	2.48605	Sig	-0.0626799	0.0859935	Not_Sig
GGCT	0.0572128	0.116524	Not_Sig	0.0189706	0.0622715	Not_Sig	-0.0270132	0.299039	Not_Sig
GHITM	-0.126524	1.56025	Sig	0.010282	0.16308	Not_Sig	0.0419998	0.872572	Not_Sig
GIT1	0.270445	0.94962	Not_Sig	0.109818	1.91353	Sig	-0.0370671	0.153422	Not_Sig
GJA1	0.105569	0.355517	Not_Sig	-0.114102	2.2555	Sig	0.0314436	0.763516	Not_Sig
GK	0.250159	0.396209	Not_Sig	-0.0983795	0.581757	Not_Sig	0.176729	1.13157	Not_Sig
GLDC	-0.0914589	1.09978	Not_Sig	-0.0756544	2.70035	Sig	-0.0193837	0.34974	Not_Sig
GLG1	0.0318594	0.0152631	Not_Sig	-0.0193837	0.962448	Not_Sig	0.0293765	0.857753	Not_Sig
GLO1	0.044071	0.0357634	Not_Sig	-0.0991334	1.81015	Sig	0.12343	1.38429	Sig
GLOD4	0.0753941	0.145851	Not_Sig	0.0160002	0.0218872	Not_Sig	0.00208801	0.358592	Not_Sig
GLRX	-0.0163118	0.254923	Not_Sig	-0.20729	1.38305	Sig	0.190187	1.54004	Sig
GLRX3	0.273046	0.954581	Not_Sig	-0.0356947	0.947555	Not_Sig	0.0226743	1.16733	Not_Sig
GLS	-0.437568	1.44406	Sig	0.0686882	0.383337	Not_Sig	0.136911	1.04793	Not_Sig
GLTP	-0.0328632	0.10552	Not_Sig	-0.0329752	0.308728	Not_Sig	-0.118363	0.296908	Not_Sig
GLUD1	0.0821969	0.0871859	Not_Sig	-0.0730057	1.28116	Not_Sig	0.152546	0.649787	Not_Sig
GLUL	0.198485	0.422286	Not_Sig	-0.00215004	0.305415	Not_Sig	0.0910562	1.68825	Sig
GMFB	0.0670202	0.0621744	Not_Sig	0.0708719	0.335096	Not_Sig	0.208979	1.29163	Not_Sig
GMPR	0.0451912	0.0752439	Not_Sig	-0.365488	4.2733	Sig	-0.404687	2.02109	Sig
GMPS	-0.0150299	0.266947	Not_Sig	-0.0693397	1.37612	Sig	-0.00517608	0.266228	Not_Sig
GNA11	0.143361	0.6257	Not_Sig	0.0964528	1.24539	Not_Sig	-0.0122185	0.472507	Not_Sig
GNA13	-0.0370671	0.439425	Not_Sig	-0.120013	2.44702	Sig	0.0503677	0.973006	Not_Sig
GNAI1	-0.197836	0.48424	Not_Sig	-0.0335897	0.379514	Not_Sig	0.491745	1.34496	Sig
GNAI2	-0.00914181	0.635012	Not_Sig	-0.0159747	0.251419	Not_Sig	0.0373013	0.325141	Not_Sig
GNAI3	0.335392	1.12414	Not_Sig	-0.0859734	1.25117	Not_Sig	0.0343795	0.304728	Not_Sig
GNAL	-0.0836615	0.397707	Not_Sig	0.119146	1.79624	Sig	0.0732716	1.14956	Not_Sig
GNAO1	0.186249	0.084189	Not_Sig	0.340745	3.63345	Sig	0.592304	1.43041	Sig
GNAQ	-0.267428	0.441202	Not_Sig	0.141211	2.24023	Sig	0.289044	1.06843	Not_Sig
GNAS	0.0778286	0.109169	Not_Sig	0.0190091	0.245786	Not_Sig	0.0738909	1.14339	Not_Sig
GNAZ	-0.087427	0.444056	Not_Sig	0.264929	2.23691	Sig	0.0113923	0.336257	Not_Sig
GNB1	0.399734	0.513811	Not_Sig	0.191882	1.32043	Sig	0.188833	0.924597	Not_Sig
GNB2	-0.291154	1.0088	Not_Sig	0.104616	0.610581	Not_Sig	0.0471296	0.799431	Not_Sig
GNB4	0.0927097	0.185017	Not_Sig	0.198485	2.0531	Sig	0.0208582	0.639586	Not_Sig
GNB5	0.0354505	0.00746743	Not_Sig	0.101845	0.505676	Not_Sig	0.00721608	0.487134	Not_Sig
GNG10	0.0245802	0.0284699	Not_Sig	0.0963636	0.232823	Not_Sig	0.00992073	0.444725	Not_Sig
GNG2	0.156787	0.261064	Not_Sig	0.169736	0.924515	Not_Sig	0.078022	0.734989	Not_Sig
GNG3	0.0497147	0.0168657	Not_Sig	0.0719075	0.387296	Not_Sig	0.211032	0.703825	Not_Sig
GNG4	0.0633376	0.0522393	Not_Sig	0.512311	4.42464	Sig	-0.188332	0.435803	Not_Sig
GNL1	0.113477	0.745509	Not_Sig	0.0284192	0.158497	Not_Sig	-0.0687015	0.135717	Not_Sig
GNPDA1	-0.0513138	0.4934	Not_Sig	0.0447694	0.322791	Not_Sig	0.0245545	0.883527	Not_Sig
GNPDA2	-0.0628021	0.610351	Not_Sig	-0.168652	2.3185	Sig	-0.054612	0.0236649	Not_Sig
GOLGA2	0.0169091	0.150219	Not_Sig	0.0315508	0.292337	Not_Sig	-0.0358213	0.256463	Not_Sig
GOLGA3	0.00828177	0.231098	Not_Sig	0.0873702	1.08073	Not_Sig	-0.0106192	0.956044	Not_Sig
GOLGA5	-0.000876179	0.142632	Not_Sig	0.00906198	0.0878821	Not_Sig	0.0770038	1.00843	Not_Sig
GOLGA7B	0.0383413	0.0411083	Not_Sig	0.214739	2.83513	Sig	-0.0438737	0.121992	Not_Sig
GOT1	-0.0415662	0.215854	Not_Sig	0.0903011	1.42591	Sig	0.274165	1.33873	Sig
GOT2	0.418111	1.02333	Not_Sig	0.0554215	0.262729	Not_Sig	-0.0192588	0.107894	Not_Sig
GPC1	0.037218	0.028467	Not_Sig	0.132152	2.14833	Sig	-0.0636572	0.167077	Not_Sig
GPC4	0.0226743	0.0696536	Not_Sig	0.0982948	1.41679	Sig	-0.0172015	0.490611	Not_Sig
GPD1	0.0391237	0.0256064	Not_Sig	0.79136	6.41827	Sig	-0.0600528	0.0551378	Not_Sig
GPD1L	0.0280343	0.0239475	Not_Sig	0.168868	2.31943	Sig	-0.0312923	0.177148	Not_Sig
GPD2	0.00902879	0.0521718	Not_Sig	0.0133034	0.0146343	Not_Sig	0.0734581	0.678209	Not_Sig
GPHN	0.176076	0.54315	Not_Sig	0.0734765	0.796971	Not_Sig	0.161458	2.10322	Sig
GPM6A	0.360361	0.25985	Not_Sig	0.0838276	0.637777	Not_Sig	0.462178	1.50606	Sig
GPM6B	-0.108367	0.267601	Not_Sig	0.0391237	0.18822	Not_Sig	0.391861	1.31955	Sig
GPR158	0.140009	0.716565	Not_Sig	0.125719	1.27887	Not_Sig	-0.0659887	0.0686394	Not_Sig
GPRIN1	-0.0255978	0.188991	Not_Sig	0.166744	2.73964	Sig	0.0147001	0.743999	Not_Sig
GPRIN3	-0.0169363	0.207585	Not_Sig	0.248951	3.71453	Sig	0.0291357	1.98258	Sig
GPS1	0.0230176	0.0497695	Not_Sig	0.0141412	0.0577719	Not_Sig	-0.0517242	0.0146124	Not_Sig
GPT2	0.157326	0.925322	Not_Sig	0.0786788	1.50016	Sig	-0.0970086	0.448744	Not_Sig
GPX1	0.00186827	0.131629	Not_Sig	-0.174215	1.73254	Sig	0.00514299	0.405728	Not_Sig
GPX4	-0.18194	0.676861	Not_Sig	-0.087427	1.95628	Sig	0.128867	1.37774	Sig
GRAMD1B	0.139536	0.57795	Not_Sig	0.0825902	1.62265	Sig	-0.0293142	0.159267	Not_Sig
GRB2	0.0106278	0.13499	Not_Sig	0.0320664	0.247785	Not_Sig	0.0469878	0.834589	Not_Sig
GRHPR	-0.0374885	0.550421	Not_Sig	-0.0594441	1.34713	Sig	-0.0454951	0.0298865	Not_Sig
GRIA1	0.183122	0.377486	Not_Sig	0.122084	1.86779	Sig	0.144989	1.46635	Sig
GRIA2	-0.0899413	0.234653	Not_Sig	0.269386	5.61526	Sig	0.313538	1.23036	Not_Sig
GRIA3	0.0634263	0.0983645	Not_Sig	0.188214	2.79676	Sig	0.081585	0.935035	Not_Sig
GRIA4	-0.0274061	0.261032	Not_Sig	-0.0475287	0.558537	Not_Sig	0.136045	1.40604	Sig
GRIK3	-0.0677042	0.495306	Not_Sig	0.381968	6.60566	Sig	-0.0147993	0.459541	Not_Sig
GRIN1	0.055388	0.119961	Not_Sig	0.259884	4.02416	Sig	-0.0199762	0.428709	Not_Sig
GRIN2A	0.124231	0.399359	Not_Sig	-0.192278	4.41049	Sig	0.00462702	0.495117	Not_Sig
GRIN2B	0.0906621	0.389399	Not_Sig	0.177236	3.1258	Sig	0.0124371	0.611388	Not_Sig
GRIPAP1	-0.0398926	0.462795	Not_Sig	0.102356	2.09533	Sig	-0.00104604	1.30265	Sig
GRK6	-0.00506883	0.106115	Not_Sig	0.0201793	0.0168251	Not_Sig	-0.0191938	0.27986	Not_Sig
GRM2	0.0190091	0.0342401	Not_Sig	-0.2015	1.38536	Sig	-0.21974	0.865134	Not_Sig
GRM3	0.168868	0.490389	Not_Sig	0.0665997	0.377805	Not_Sig	0.117408	0.984129	Not_Sig
GRM5	0.0552843	0.114439	Not_Sig	0.202453	4.42295	Sig	-0.0349943	0.160255	Not_Sig
GRM7	-0.0106192	0.196358	Not_Sig	-0.1049	2.76009	Sig	0.0173799	0.945112	Not_Sig
GRPEL1	0.0462406	0.0919069	Not_Sig	0.0479158	0.282961	Not_Sig	-0.0381532	0.0689346	Not_Sig
GSK3A	-0.0224952	0.414974	Not_Sig	0.079096	1.51376	Sig	-0.0197685	0.331951	Not_Sig
GSK3B	0.0050646	0.10799	Not_Sig	0.0452429	0.465552	Not_Sig	0.087907	0.990435	Not_Sig
GSN	0.0269246	0.0352461	Not_Sig	-0.369952	6.48531	Sig	-0.0283167	0.329255	Not_Sig
GSPT1	0.249432	1.4674	Sig	0.0491803	0.651755	Not_Sig	0.0265503	0.828105	Not_Sig
GSR	0.00674284	0.07037	Not_Sig	0.00674284	0.0667555	Not_Sig	0.0661972	0.584003	Not_Sig
GSTA4	0.0945733	0.224836	Not_Sig	-0.0486471	1.16285	Not_Sig	-0.0175825	0.173732	Not_Sig
GSTK1	0.126749	0.419139	Not_Sig	0.074866	0.792241	Not_Sig	-0.0914589	0.3152	Not_Sig
GSTM1	0.02766	0.0165301	Not_Sig	-0.0243123	0.192871	Not_Sig	-0.0488438	0.00512495	Not_Sig
GSTP1	0.106963	0.323176	Not_Sig	-0.131576	3.21018	Sig	0.0209598	0.544871	Not_Sig
GSTZ1	0.592304	0.878747	Not_Sig	-0.142924	0.824458	Not_Sig	-0.34511	0.505634	Not_Sig
GUCY1A2	0.074866	0.208826	Not_Sig	0.104533	1.41575	Sig	-0.0167128	0.433288	Not_Sig
GUF1	0.057066	0.0656598	Not_Sig	0.0376272	0.0870782	Not_Sig	0.0824036	0.731889	Not_Sig
GUK1	0.0234815	0.0506	Not_Sig	0.0214748	0.0288814	Not_Sig	0.0500022	1.10666	Not_Sig
HACD3	0.00692884	0.102775	Not_Sig	-0.0657719	2.47548	Sig	0.182659	1.64633	Sig
HADH	0.129781	0.321516	Not_Sig	-0.0358213	0.59403	Not_Sig	-0.171333	0.696669	Not_Sig
HADHA	-0.0649127	0.354612	Not_Sig	-0.034502	0.721778	Not_Sig	0.0968418	0.747823	Not_Sig
HADHB	0.0305668	0.02082	Not_Sig	-0.101835	3.01151	Sig	-0.0160577	0.354706	Not_Sig
HAGH	0.0689189	0.126194	Not_Sig	0.0341796	0.220112	Not_Sig	0.0445136	1.11806	Not_Sig
HARS	0.0829925	0.281016	Not_Sig	0.070493	1.08407	Not_Sig	0.0680174	1.19604	Not_Sig
HCCS	0.206754	1.11131	Not_Sig	-0.0390963	0.858554	Not_Sig	0.00499048	0.587708	Not_Sig
HCN1	0.00222323	0.126939	Not_Sig	0.272446	3.07375	Sig	0.221836	1.41765	Sig
HCN2	-0.0918802	0.308005	Not_Sig	0.131351	1.11406	Not_Sig	-0.02077	0.242122	Not_Sig
HDGF	0.303854	1.22127	Not_Sig	0.0453081	0.42011	Not_Sig	-0.0505808	0.00878365	Not_Sig
HDHD3	0.291424	0.602242	Not_Sig	-0.127367	0.77228	Not_Sig	-0.567088	1.19671	Not_Sig
HDLBP	0.0316156	0.01398	Not_Sig	-0.01056	0.528707	Not_Sig	0.0532454	0.744649	Not_Sig
HEATR5B	0.0186995	0.0771642	Not_Sig	0.0656518	1.04632	Not_Sig	-0.0334123	0.120757	Not_Sig
HEBP1	0.0963636	0.306345	Not_Sig	-0.0444243	0.372616	Not_Sig	-0.0966581	0.297165	Not_Sig
HEPACAM	0.135133	0.46252	Not_Sig	0.414183	1.61084	Sig	0.00806198	0.825081	Not_Sig
HEXA	0.56075	1.28598	Not_Sig	-0.234209	3.33995	Sig	-0.189295	0.503805	Not_Sig
HEXB	0.071848	0.15169	Not_Sig	-0.164815	4.32931	Sig	-0.058826	0.0683522	Not_Sig
HGS	0.0315508	0.0114863	Not_Sig	0.0458593	0.430781	Not_Sig	-0.0238641	0.354373	Not_Sig
HIBADH	0.600324	2.25307	Sig	-0.437568	4.67162	Sig	-0.0237762	0.184472	Not_Sig
HIBCH	0.025753	0.0144281	Not_Sig	-0.242913	1.9806	Sig	0.090497	0.954224	Not_Sig
HINT3	-0.141911	1.59844	Sig	0.0532454	0.216055	Not_Sig	0.0489627	1.10184	Not_Sig
HIP1	0.270908	0.859898	Not_Sig	0.0425631	0.357714	Not_Sig	-0.369952	0.570465	Not_Sig
HIP1R	0.204697	0.783488	Not_Sig	0.138248	1.87309	Sig	-0.0692156	0.109595	Not_Sig
HK1	-0.00747753	0.153219	Not_Sig	0.03071	0.0871916	Not_Sig	0.123602	2.08205	Sig
HMGCL	0.170789	0.554668	Not_Sig	-0.18194	2.82651	Sig	-0.0918802	0.196795	Not_Sig
HMGCS1	-0.0360269	0.280549	Not_Sig	0.0378879	0.224579	Not_Sig	0.177762	2.28895	Sig
HMOX2	-0.0263229	0.908063	Not_Sig	0.0416624	0.382941	Not_Sig	0.00470746	0.892539	Not_Sig
HNRNPA2B1	0.303384	0.282541	Not_Sig	0.0570789	0.427362	Not_Sig	0.184543	1.2198	Not_Sig
HNRNPD	0.00702766	0.0547646	Not_Sig	0.0486298	0.37566	Not_Sig	0.156609	1.2589	Not_Sig
HNRNPK	0.0411324	0.0225173	Not_Sig	0.0118664	0.0779646	Not_Sig	0.0596156	0.592067	Not_Sig
HOMER1	0.0795769	0.117057	Not_Sig	0.110182	0.765553	Not_Sig	0.295354	1.35734	Sig
HOMER2	-0.0303865	0.137694	Not_Sig	0.102368	1.05205	Not_Sig	0.0666904	1.2349	Not_Sig
HPCA	-0.00764047	0.304505	Not_Sig	0.293037	5.91966	Sig	-0.00377495	0.784457	Not_Sig
HPCAL1	0.0236501	0.0443087	Not_Sig	0.109434	1.77806	Sig	-0.0263229	0.229559	Not_Sig
HPCAL4	0.0345563	0.00619433	Not_Sig	0.230377	5.04628	Sig	0.000248752	0.771408	Not_Sig
HRAS	-0.187257	0.620026	Not_Sig	0.150372	0.808634	Not_Sig	0.0492074	0.659635	Not_Sig
HSCB	0.0957969	0.171855	Not_Sig	-0.0848993	0.355841	Not_Sig	-0.087427	0.124499	Not_Sig
HSD17B10	-0.127367	0.816469	Not_Sig	0.0867149	0.528185	Not_Sig	-0.0239945	0.148257	Not_Sig
HSD17B11	0.184543	0.561003	Not_Sig	-0.0401899	0.652258	Not_Sig	0.0425631	1.25484	Not_Sig
HSD17B12	-0.0669421	1.27473	Not_Sig	-0.0300893	0.907201	Not_Sig	0.0634263	0.630528	Not_Sig
HSD17B4	0.197658	0.511146	Not_Sig	-0.0442412	1.89926	Sig	0.0746392	0.909372	Not_Sig
HSDL1	0.130272	0.783059	Not_Sig	0.0726102	0.989174	Not_Sig	-0.0187705	0.275395	Not_Sig
HSDL2	0.0658599	0.16919	Not_Sig	-0.0609228	1.56792	Sig	-0.0121914	0.453694	Not_Sig
HSP90AA1	0.0700594	0.0374024	Not_Sig	-0.000790653	0.230836	Not_Sig	0.253032	1.40386	Sig
HSP90AB1	-0.0392871	0.172865	Not_Sig	0.0096507	0.122739	Not_Sig	0.186249	1.21744	Not_Sig
HSP90B1	0.0374046	0.00983232	Not_Sig	-0.0464595	1.48489	Sig	0.0960858	0.862758	Not_Sig
HSPA12A	-0.216006	1.32747	Sig	0.0608475	0.386778	Not_Sig	0.16737	1.29978	Not_Sig
HSPA13	-0.00341885	0.216738	Not_Sig	-0.00275255	0.402391	Not_Sig	0.0321479	0.608155	Not_Sig
HSPA1A	-0.0130668	0.190378	Not_Sig	0.0898737	0.735863	Not_Sig	0.13327	1.41165	Sig
HSPA4	0.0179644	0.0715979	Not_Sig	-0.0139002	0.553677	Not_Sig	0.0589083	0.925106	Not_Sig
HSPA4L	0.0825902	0.0968877	Not_Sig	-0.0691981	1.82951	Sig	0.0899225	0.86709	Not_Sig
HSPA5	-0.0489516	0.652217	Not_Sig	-0.0943331	3.35682	Sig	0.126749	1.28081	Not_Sig
HSPA8	0.0591488	0.0266654	Not_Sig	-0.0268396	0.564908	Not_Sig	0.355777	1.55596	Sig
HSPA9	-0.0172015	0.123181	Not_Sig	0.0223042	0.0524594	Not_Sig	0.090013	0.60994	Not_Sig
HSPD1	0.499567	0.268406	Not_Sig	-0.094063	1.25061	Not_Sig	0.600324	1.64712	Sig
HSPH1	0.22059	0.233125	Not_Sig	0.0156244	0.0452312	Not_Sig	0.202453	1.5812	Sig
HTT	-0.0142125	0.540472	Not_Sig	0.0223692	0.0377434	Not_Sig	0.0074044	0.688678	Not_Sig
HUWE1	0.0903244	0.35043	Not_Sig	0.0205225	0.0179622	Not_Sig	0.0575786	1.17422	Not_Sig
HYOU1	-0.0114848	0.318263	Not_Sig	-0.0497484	1.94756	Sig	0.0121374	0.756657	Not_Sig
IARS	0.13443	0.578169	Not_Sig	-0.0141634	0.390449	Not_Sig	0.041154	0.579021	Not_Sig
IARS2	0.212954	0.569532	Not_Sig	-0.0961862	1.36894	Sig	-0.027988	0.123006	Not_Sig
ICA1	0.0400978	0.0517387	Not_Sig	0.152652	1.65562	Sig	-0.0412145	0.103695	Not_Sig
ICAM5	-0.0771105	0.28021	Not_Sig	0.279842	2.94984	Sig	-0.10343	0.42781	Not_Sig
IDE	0.00331274	0.202556	Not_Sig	-0.135739	3.77581	Sig	-0.126614	0.832018	Not_Sig
IDH1	-0.0448873	0.453492	Not_Sig	-0.0354221	0.584646	Not_Sig	0.0622226	1.23036	Not_Sig
IDH2	0.102089	0.191869	Not_Sig	0.112273	0.963849	Not_Sig	0.0389882	1.03982	Not_Sig
IDH3A	-0.0520944	0.203642	Not_Sig	0.242672	2.6256	Sig	0.361967	0.921464	Not_Sig
IDH3B	-0.0408271	0.300901	Not_Sig	0.147645	1.22061	Not_Sig	0.0618304	1.08392	Not_Sig
IDH3G	0.31076	0.972661	Not_Sig	0.0358765	0.118697	Not_Sig	-0.0260637	0.124735	Not_Sig
IGSF8	-0.0692156	0.537106	Not_Sig	0.106157	0.92102	Not_Sig	0.0072772	0.967346	Not_Sig
ILVBL	-0.0479196	0.691912	Not_Sig	0.00493245	0.168078	Not_Sig	-0.0983795	0.519341	Not_Sig
IMMT	0.000248752	0.0566288	Not_Sig	0.0404286	0.159992	Not_Sig	0.170607	1.06686	Not_Sig
IMPA1	0.214739	0.767487	Not_Sig	-0.0263229	0.261783	Not_Sig	0.0359365	1.11096	Not_Sig
IMPACT	0.00294365	0.221196	Not_Sig	-0.0709446	1.20063	Not_Sig	0.00785398	0.87269	Not_Sig
IMPAD1	0.0183628	0.225667	Not_Sig	0.00926915	0.141974	Not_Sig	0.0417506	0.900145	Not_Sig
IMPDH2	0.0696001	0.270424	Not_Sig	-0.0275132	0.90374	Not_Sig	-0.0413697	0.112062	Not_Sig
INA	-0.0421034	0.076089	Not_Sig	0.140009	0.815136	Not_Sig	0.625077	1.88601	Sig
INPP1	-0.0428775	0.460291	Not_Sig	0.092482	0.410681	Not_Sig	0.0223622	0.636963	Not_Sig
INPP4A	-0.031056	0.455904	Not_Sig	0.057066	0.744937	Not_Sig	0.0142906	0.527935	Not_Sig
INPP5A	-0.0109093	0.202181	Not_Sig	0.0283418	0.0926883	Not_Sig	-0.225333	1.24415	Not_Sig
IPCEF1	0.127692	0.365645	Not_Sig	0.12172	0.556986	Not_Sig	0.0818843	0.789813	Not_Sig
IPO5	-0.0281354	0.614105	Not_Sig	-0.0528186	2.11395	Sig	0.0491803	0.882428	Not_Sig
IPO7	-0.0154028	0.243655	Not_Sig	0.00308146	0.252049	Not_Sig	0.0927097	0.883885	Not_Sig
IPO9	0.00656069	0.201396	Not_Sig	0.0287273	0.174826	Not_Sig	0.00624837	0.667187	Not_Sig
IQSEC1	0.093603	0.37031	Not_Sig	0.0730538	0.835677	Not_Sig	-0.0489516	0.00683762	Not_Sig
IQSEC2	0.00462702	0.185569	Not_Sig	0.130272	0.505634	Not_Sig	-0.0779851	0.287499	Not_Sig
IQSEC3	0.0101432	0.101382	Not_Sig	0.116293	1.00541	Not_Sig	-0.0317006	0.238595	Not_Sig
ISCA1	0.0254917	0.486039	Not_Sig	-0.0321768	0.567108	Not_Sig	0.0239341	0.913947	Not_Sig
ISCU	0.0643124	0.116654	Not_Sig	0.0122107	0.0691943	Not_Sig	0.134519	1.62482	Sig
IST1	0.141138	0.449296	Not_Sig	0.00622919	0.179352	Not_Sig	0.0396832	0.567734	Not_Sig
ITFG1	0.0602253	0.0990548	Not_Sig	0.0352482	0.309453	Not_Sig	0.0629504	0.749555	Not_Sig
ITGAV	0.0279884	0.029793	Not_Sig	0.0316373	0.182528	Not_Sig	-0.0276739	0.156119	Not_Sig
ITGB1	0.172722	0.477384	Not_Sig	-0.125812	4.22738	Sig	0.0449349	1.74702	Sig
ITGB8	0.0310605	0.0201666	Not_Sig	-0.0490827	0.996058	Not_Sig	-0.0247939	0.442284	Not_Sig
ITM2B	0.081585	0.10743	Not_Sig	-0.10343	3.77872	Sig	0.172722	1.76445	Sig
ITM2C	0.131641	0.410191	Not_Sig	-0.0358889	1.33055	Sig	0.0753825	1.46187	Sig
ITPA	0.172292	0.624264	Not_Sig	0.0223622	0.0397306	Not_Sig	-6.14469e-05	0.563138	Not_Sig
ITPKA	-0.0844511	0.749812	Not_Sig	0.258629	1.66865	Sig	-0.0735465	0.163599	Not_Sig
ITPR1	-0.028746	0.620361	Not_Sig	-0.124401	2.20282	Sig	0.0456151	1.01472	Not_Sig
ITSN1	0.0434272	0.0347186	Not_Sig	-0.123767	2.85366	Sig	0.126056	1.33742	Sig
IVD	0.136911	0.5352	Not_Sig	-0.059833	1.23851	Not_Sig	-0.150595	0.496311	Not_Sig
JPH3	0.140466	0.685658	Not_Sig	0.170211	2.70467	Sig	-0.0357515	0.24848	Not_Sig
JUP	-0.0033342	0.287145	Not_Sig	0.0296299	0.138467	Not_Sig	-0.0837977	0.342532	Not_Sig
KALRN	0.0474478	0.0844251	Not_Sig	0.0911578	0.920037	Not_Sig	0.0216651	0.668954	Not_Sig
KARS	-0.0315845	0.645482	Not_Sig	0.00134385	0.251572	Not_Sig	0.0235727	0.839363	Not_Sig
KATNAL1	0.201864	0.7374	Not_Sig	0.0365868	0.15947	Not_Sig	0.085627	1.0903	Not_Sig
KCNA1	-0.0264736	0.291194	Not_Sig	0.625077	4.37152	Sig	-0.0213027	0.200112	Not_Sig
KCNA2	-0.0693397	0.69508	Not_Sig	0.335392	4.179	Sig	0.0741471	0.848383	Not_Sig
KCNA4	-0.0451443	0.827074	Not_Sig	0.370006	5.04201	Sig	-0.114102	0.619097	Not_Sig
KCNAB1	0.0492074	0.11188	Not_Sig	0.253032	3.92564	Sig	-0.0629931	0.111134	Not_Sig
KCNAB2	0.0287273	0.0350459	Not_Sig	0.126921	1.43243	Sig	-0.047326	0.0238439	Not_Sig
KCNIP4	0.0367321	0.0203872	Not_Sig	0.116796	1.31441	Sig	0.0105323	0.738927	Not_Sig
KCNJ10	0.227128	1.53518	Sig	0.227128	1.86827	Sig	-0.0520944	0.014967	Not_Sig
KCNJ3	-0.02077	0.282156	Not_Sig	0.183122	2.37645	Sig	0.0557762	1.03689	Not_Sig
KCNMA1	-0.0213934	0.302875	Not_Sig	0.105863	1.54034	Sig	0.10144	1.08883	Not_Sig
KCNQ2	0.0925522	0.326228	Not_Sig	0.0900925	1.52058	Sig	-0.00832843	0.708199	Not_Sig
KCTD12	0.0532454	0.0724723	Not_Sig	-0.0872373	1.42311	Sig	-0.0484706	0.0151958	Not_Sig
KCTD16	0.34293	0.999623	Not_Sig	0.0990899	0.740476	Not_Sig	-0.0202939	0.119784	Not_Sig
KCTD17	0.0362621	0.0187779	Not_Sig	0.0694001	0.810316	Not_Sig	-0.00247209	0.792295	Not_Sig
KIF1A	0.108203	0.547563	Not_Sig	0.0788957	0.695343	Not_Sig	0.0136861	0.860423	Not_Sig
KIF1BP	-0.0907917	0.902464	Not_Sig	0.0167106	0.023519	Not_Sig	0.101184	1.39681	Sig
KIF21A	0.0819673	0.0769962	Not_Sig	0.0103947	0.128011	Not_Sig	0.198485	1.21959	Not_Sig
KIF2A	0.171585	0.30551	Not_Sig	0.0848489	1.28668	Not_Sig	0.127242	1.15175	Not_Sig
KIF3A	0.0907669	0.127883	Not_Sig	0.053703	0.574698	Not_Sig	0.146123	1.3687	Sig
KIF5A	0.331549	0.520595	Not_Sig	0.126507	2.10085	Sig	0.108167	0.910648	Not_Sig
KIF5B	-0.150575	0.740063	Not_Sig	0.0265155	0.145768	Not_Sig	0.200807	1.45253	Sig
KIF5C	-0.0218187	0.136211	Not_Sig	0.0279884	0.153369	Not_Sig	0.149705	1.21835	Not_Sig
KIFAP3	-0.103949	0.962283	Not_Sig	0.0348551	0.372403	Not_Sig	0.110182	1.22608	Not_Sig
KLC1	0.0467273	0.0459685	Not_Sig	0.0586492	1.10328	Not_Sig	0.103496	1.22059	Not_Sig
KLC2	0.0483037	0.167875	Not_Sig	0.0788509	1.8309	Sig	-0.034858	0.344915	Not_Sig
KPNA3	0.141314	0.44627	Not_Sig	0.0321479	0.207896	Not_Sig	0.00828177	0.506882	Not_Sig
KPNB1	-0.0032461	0.203201	Not_Sig	-0.0185965	0.603682	Not_Sig	0.0252669	0.867541	Not_Sig
KRAS	0.293967	0.4155	Not_Sig	-0.0165314	0.19093	Not_Sig	0.326611	1.97965	Sig
KTN1	0.00624837	0.0970885	Not_Sig	-0.0226812	1.14518	Not_Sig	0.0689189	1.03645	Not_Sig
KYAT3	-0.0915521	0.449898	Not_Sig	-0.0900718	0.690873	Not_Sig	-0.000948922	0.201443	Not_Sig
L1CAM	0.0291595	0.0219319	Not_Sig	0.12343	2.22823	Sig	-0.147533	0.955054	Not_Sig
LACTB	-0.0401899	0.215972	Not_Sig	-0.0790375	0.266934	Not_Sig	0.150224	1.34848	Sig
LAMP1	-0.0285323	0.528506	Not_Sig	-0.0333709	1.63073	Sig	-0.00392925	0.498233	Not_Sig
LAMP2	0.0251862	0.0353221	Not_Sig	-0.120165	4.14118	Sig	0.0719075	0.730618	Not_Sig
LAMP5	-0.00672099	0.212458	Not_Sig	0.352168	3.71918	Sig	-0.03303	0.200603	Not_Sig
LAMTOR3	0.0987184	0.291388	Not_Sig	-0.0200597	0.402264	Not_Sig	0.0934792	1.02702	Not_Sig
LANCL1	-0.000948922	0.155106	Not_Sig	0.0533729	0.661519	Not_Sig	0.0717438	0.699081	Not_Sig
LANCL2	0.300115	0.617219	Not_Sig	0.0610521	0.290921	Not_Sig	0.0254306	0.423969	Not_Sig
LAP3	0.0392266	0.0347689	Not_Sig	-0.0897147	1.9797	Sig	0.0905906	1.25941	Not_Sig
LARP1	-0.0171612	0.251934	Not_Sig	0.0350022	0.24871	Not_Sig	0.0539758	1.24595	Not_Sig
LARS2	0.0135658	0.0508727	Not_Sig	0.0262058	0.0754525	Not_Sig	-0.032595	0.179637	Not_Sig
LASP1	0.0636043	0.191295	Not_Sig	-0.001256	0.130556	Not_Sig	-0.0643849	1.45857	Sig
LDHA	0.1238	0.28259	Not_Sig	-0.171781	2.2275	Sig	0.187894	1.34643	Sig
LDHB	0.0516171	0.0258161	Not_Sig	-0.0133159	0.446314	Not_Sig	0.141314	0.815708	Not_Sig
LETM1	-0.0716299	0.444875	Not_Sig	0.133102	0.913742	Not_Sig	0.0376272	0.906805	Not_Sig
LETMD1	0.131351	0.56774	Not_Sig	-0.000106107	0.163927	Not_Sig	-0.0190824	0.302714	Not_Sig
LGI1	0.402617	0.992415	Not_Sig	-0.0733542	0.413219	Not_Sig	0.146795	0.941695	Not_Sig
LGI2	0.189799	0.837585	Not_Sig	0.299744	4.23777	Sig	-0.114305	0.668449	Not_Sig
LIN7A	-0.058826	0.324088	Not_Sig	0.0657193	0.232206	Not_Sig	0.188214	1.22371	Not_Sig
LIN7B	-0.00574479	0.120666	Not_Sig	0.108286	0.845019	Not_Sig	0.0258979	0.580907	Not_Sig
LIN7C	-0.148368	0.901014	Not_Sig	0.104217	0.747695	Not_Sig	0.12172	0.649885	Not_Sig
LINGO1	0.00470746	0.226442	Not_Sig	0.0781162	1.45387	Sig	-0.10205	0.783259	Not_Sig
LMBRD2	0.00959401	0.0839486	Not_Sig	0.0264195	0.0906067	Not_Sig	0.105569	1.3161	Sig
LONP1	0.00982817	0.0570838	Not_Sig	0.0173799	0.0054148	Not_Sig	0.00537323	0.464688	Not_Sig
LRP1	0.0376272	0.0625157	Not_Sig	0.0169567	0.0123021	Not_Sig	-0.0513138	0.0201979	Not_Sig
LRPAP1	-0.034502	0.896516	Not_Sig	0.0119074	0.0985184	Not_Sig	-0.0657719	0.133674	Not_Sig
LRPPRC	-0.101305	1.1654	Not_Sig	0.0303954	0.205507	Not_Sig	0.106801	1.03319	Not_Sig
LRRC47	0.0412341	0.061635	Not_Sig	0.0734072	1.03756	Not_Sig	-0.0663463	0.160648	Not_Sig
LRRC57	0.191128	0.714076	Not_Sig	-0.0484706	0.660377	Not_Sig	-0.186344	1.14885	Not_Sig
LRRC59	-0.037302	0.822979	Not_Sig	0.087907	1.47243	Sig	-0.0665412	0.224084	Not_Sig
LRRC7	-0.0340906	0.343826	Not_Sig	0.174861	3.69151	Sig	0.0811577	0.798957	Not_Sig
LRRC8D	0.0113596	0.110612	Not_Sig	-0.171333	4.56278	Sig	0.00702766	0.721112	Not_Sig
LRRFIP2	0.0390739	0.0283289	Not_Sig	0.0442265	0.273543	Not_Sig	0.0788957	1.14557	Not_Sig
LSAMP	-0.0943331	0.283383	Not_Sig	0.08309	0.687757	Not_Sig	0.23127	0.833743	Not_Sig
LSM12	0.0904642	0.493603	Not_Sig	0.0261331	0.0934326	Not_Sig	-0.0265751	0.24706	Not_Sig
LTA4H	-0.00110331	0.186965	Not_Sig	-0.101305	1.74838	Sig	0.0554215	1.09603	Not_Sig
LY6H	-0.083128	0.352754	Not_Sig	0.331549	3.73214	Sig	0.0179644	0.539467	Not_Sig
LYPLA2	-0.0216163	0.197688	Not_Sig	0.0471296	0.313291	Not_Sig	-0.00950886	0.415378	Not_Sig
LYPLAL1	-0.296288	0.966434	Not_Sig	-0.18405	1.36761	Sig	-0.0889627	0.148317	Not_Sig
LZTFL1	0.0361807	0.023643	Not_Sig	-0.0848196	1.64243	Sig	-0.0297968	0.383201	Not_Sig
MACF1	0.101845	0.424512	Not_Sig	0.0415091	0.19994	Not_Sig	0.00552763	0.49812	Not_Sig
MACROD1	-0.0866823	0.266534	Not_Sig	0.171585	1.87993	Sig	-0.0483465	0.00769659	Not_Sig
MACROD2	0.125719	0.771853	Not_Sig	0.184414	1.57278	Sig	-0.0361779	0.114851	Not_Sig
MADD	0.0273022	0.0304708	Not_Sig	0.144142	2.67187	Sig	0.0213719	0.372328	Not_Sig
MAGI2	0.091554	0.418793	Not_Sig	-0.0237762	0.753719	Not_Sig	0.0465924	1.47562	Sig
MANF	-0.0254295	0.270552	Not_Sig	-0.0717891	1.4473	Sig	0.053703	1.11551	Not_Sig
MAOA	-0.205154	0.908607	Not_Sig	0.31695	2.51215	Sig	0.0114433	0.310349	Not_Sig
MAOB	0.31695	0.962516	Not_Sig	0.231673	1.19529	Not_Sig	0.0665997	0.680047	Not_Sig
MAP1A	0.0387208	0.0339331	Not_Sig	0.056654	0.502849	Not_Sig	0.04813	0.780389	Not_Sig
MAP1B	0.00234695	0.0615016	Not_Sig	-0.0413697	1.27427	Not_Sig	0.14354	1.24416	Not_Sig
MAP1LC3A	0.104255	0.519139	Not_Sig	0.00692884	0.0903665	Not_Sig	-0.0872373	0.27166	Not_Sig
MAP1S	0.126056	0.598352	Not_Sig	0.0825429	1.29541	Not_Sig	-0.0717177	0.219276	Not_Sig
MAP2	0.216609	0.316878	Not_Sig	0.050595	0.461642	Not_Sig	0.128116	1.13501	Not_Sig
MAP2K1	0.050595	0.0563108	Not_Sig	0.0204602	0.0256543	Not_Sig	0.0336183	1.15601	Not_Sig
MAP2K4	0.13849	0.439273	Not_Sig	-0.0161579	0.530158	Not_Sig	0.028465	0.568714	Not_Sig
MAP2K6	0.34841	1.50039	Sig	-0.0653771	1.49325	Sig	-0.0443508	0.0622001	Not_Sig
MAP4	0.0635772	0.207054	Not_Sig	-0.00667761	0.365646	Not_Sig	-0.0321264	0.234321	Not_Sig
MAP6	-0.122148	0.698477	Not_Sig	-0.132404	1.61355	Sig	0.0743732	1.18163	Not_Sig
MAP7D1	0.0930644	0.36084	Not_Sig	0.0865107	1.45788	Sig	-0.0226812	0.414727	Not_Sig
MAP7D2	0.0156474	0.0578728	Not_Sig	0.291424	5.26654	Sig	0.0251862	0.514131	Not_Sig
MAPK1	0.0933021	0.364484	Not_Sig	-0.0105333	0.658729	Not_Sig	0.0284192	0.976903	Not_Sig
MAPK10	0.0190668	0.0456062	Not_Sig	0.00333701	0.270747	Not_Sig	0.0900925	1.02459	Not_Sig
MAPK3	0.0584707	0.122699	Not_Sig	0.0087054	0.136636	Not_Sig	-0.00996554	0.490568	Not_Sig
MAPK8IP3	0.06964	0.283228	Not_Sig	0.0900566	1.36248	Sig	-0.0252279	0.416783	Not_Sig
MAPRE1	-0.284812	1.74059	Sig	0.0254917	0.089418	Not_Sig	0.0416563	0.78329	Not_Sig
MAPRE2	0.0713482	0.132812	Not_Sig	0.170607	3.76293	Sig	0.0993414	1.08753	Not_Sig
MAPRE3	0.0899225	0.205787	Not_Sig	0.0811577	1.10306	Not_Sig	0.0438999	0.749871	Not_Sig
MAPT	0.316036	0.992493	Not_Sig	0.265795	2.81433	Sig	0.0223042	0.434929	Not_Sig
2020-03-02	-0.0374372	0.382199	Not_Sig	-0.109047	1.40607	Sig	-0.0522364	0.0182534	Not_Sig
MARCKS	-0.097891	0.319201	Not_Sig	-0.143341	2.0048	Sig	0.133709	1.27028	Not_Sig
MARCKSL1	-0.0639203	0.245752	Not_Sig	0.115361	1.41326	Sig	0.0833346	1.14403	Not_Sig
MARK1	0.0231028	0.0545814	Not_Sig	0.140513	3.15585	Sig	0.0353489	1.23769	Not_Sig
MARK2	0.0157703	0.0828465	Not_Sig	0.0513844	0.505357	Not_Sig	-0.0409219	0.137081	Not_Sig
MARK3	-0.00996554	0.214353	Not_Sig	0.0313721	0.167982	Not_Sig	0.0926123	1.05579	Not_Sig
MARK4	0.0753825	0.282043	Not_Sig	0.0821507	0.850725	Not_Sig	-0.0423596	0.0914443	Not_Sig
MAT2A	0.104942	0.259619	Not_Sig	0.055388	0.724747	Not_Sig	0.00759812	0.404934	Not_Sig
MAT2B	0.061306	0.15423	Not_Sig	-0.0421034	0.985766	Not_Sig	-0.0675545	0.109872	Not_Sig
MBP	-0.369952	0.21529	Not_Sig	0.749833	1.5856	Sig	0.79136	1.35284	Sig
MCAT	-0.185829	0.695995	Not_Sig	0.0342841	0.17921	Not_Sig	-0.0526971	0.0125078	Not_Sig
MCCC1	-0.00645773	0.186734	Not_Sig	0.134519	1.41695	Sig	0.00692884	0.326293	Not_Sig
MCCC2	0.00378375	0.0898447	Not_Sig	-0.150595	3.29893	Sig	-0.0133696	0.468266	Not_Sig
MCTS1	-0.0416587	0.49683	Not_Sig	-0.145963	1.9051	Sig	0.0239998	0.8802	Not_Sig
MCU	-0.0883771	0.281762	Not_Sig	0.0133651	0.0209669	Not_Sig	-0.020643	0.115691	Not_Sig
MDH1	-0.08633	0.436091	Not_Sig	0.0429473	0.360244	Not_Sig	0.0609626	0.554353	Not_Sig
MDH2	0.0284192	0.00783373	Not_Sig	0.0634263	0.31491	Not_Sig	0.273046	0.89816	Not_Sig
ME2	-0.0120876	0.112593	Not_Sig	-0.0192588	0.284753	Not_Sig	0.307067	1.48589	Sig
ME3	0.625077	2.15632	Sig	0.57391	3.23017	Sig	0.0096507	0.58213	Not_Sig
MECR	0.380152	1.22557	Not_Sig	0.0308236	0.0504465	Not_Sig	-0.160615	0.472703	Not_Sig
MFN2	0.0308236	0.011953	Not_Sig	0.0708011	0.705557	Not_Sig	0.0515144	0.476378	Not_Sig
MGLL	0.0803326	0.334685	Not_Sig	0.333384	2.2002	Sig	-0.0584245	0.0572989	Not_Sig
MIA3	-0.0133159	0.38619	Not_Sig	0.0124371	0.107111	Not_Sig	0.0564262	1.10003	Not_Sig
MICAL3	0.0577821	0.214418	Not_Sig	0.161125	2.43989	Sig	-0.0414389	0.370435	Not_Sig
MICU1	0.00920522	0.156663	Not_Sig	-0.00479988	0.358279	Not_Sig	-0.0156633	0.238482	Not_Sig
MICU3	0.010652	0.10761	Not_Sig	0.0660215	0.469444	Not_Sig	0.124304	0.851797	Not_Sig
MINK1	-0.0514711	1.15306	Not_Sig	0.085685	1.68808	Sig	-0.0112333	0.738163	Not_Sig
MINOS1	-0.109047	0.295783	Not_Sig	-0.0744932	0.37755	Not_Sig	0.424847	1.37072	Sig
MKL2	-0.0409219	0.572692	Not_Sig	0.0380188	0.26567	Not_Sig	0.08309	1.1295	Not_Sig
MLC1	0.0234273	0.0677133	Not_Sig	0.357598	4.16074	Sig	-0.0204375	0.323101	Not_Sig
MLEC	0.103667	0.461523	Not_Sig	-0.0224952	0.61639	Not_Sig	-0.000412056	0.337572	Not_Sig
MLYCD	0.0231303	0.0361952	Not_Sig	0.0209008	0.0100452	Not_Sig	-0.246782	1.05769	Not_Sig
MMAB	-0.00841367	0.133363	Not_Sig	0.207943	1.34759	Sig	0.0903011	1.49375	Sig
MOB4	0.00385396	0.177416	Not_Sig	0.000218385	0.139798	Not_Sig	-0.0321768	0.107238	Not_Sig
MPC2	-0.0222982	0.304233	Not_Sig	0.0117644	0.038278	Not_Sig	0.0201793	0.721013	Not_Sig
MPDZ	0.038742	0.0438701	Not_Sig	-0.0467104	1.96247	Sig	0.0853436	1.02885	Not_Sig
MPI	0.085627	0.285459	Not_Sig	-0.0222982	0.703794	Not_Sig	-0.127703	0.977549	Not_Sig
MPP1	0.179413	0.434559	Not_Sig	0.325346	4.37206	Sig	0.0487951	0.583914	Not_Sig
MPP2	-0.0527744	0.544087	Not_Sig	0.0568435	0.450564	Not_Sig	-0.0618931	0.0881902	Not_Sig
MPP3	0.0954819	0.103739	Not_Sig	0.10144	1.07625	Not_Sig	-0.130824	0.434377	Not_Sig
MPP6	0.248951	0.284291	Not_Sig	0.110462	0.449325	Not_Sig	0.140513	0.702599	Not_Sig
MPRIP	-0.0103339	0.360978	Not_Sig	0.0650825	0.747805	Not_Sig	-0.0329752	0.201587	Not_Sig
MPST	-0.0490827	0.417926	Not_Sig	0.0560771	0.19882	Not_Sig	-0.11543	0.381969	Not_Sig
MPV17	-0.0141634	0.299516	Not_Sig	0.0226743	0.0293929	Not_Sig	-0.0754847	0.0817089	Not_Sig
MRAS	-0.0453898	0.457342	Not_Sig	0.113601	1.50117	Sig	0.0180665	0.38359	Not_Sig
MRPL1	0.0784301	0.177297	Not_Sig	-0.0452698	0.762181	Not_Sig	0.0692167	0.860802	Not_Sig
MRPL22	0.0728787	0.185027	Not_Sig	-0.0247343	0.453577	Not_Sig	0.0365868	1.21512	Not_Sig
MRPL37	0.035163	0.00922855	Not_Sig	-0.00143157	0.302696	Not_Sig	-0.109047	0.34417	Not_Sig
MRPL39	0.127242	0.323087	Not_Sig	-0.0419285	0.686909	Not_Sig	0.0723703	1.1722	Not_Sig
MRPL41	-0.10343	0.831001	Not_Sig	-0.0659887	2.09674	Sig	0.038742	1.86904	Sig
MRPL44	0.0065119	0.145426	Not_Sig	0.0405042	0.275204	Not_Sig	-0.0065954	0.629706	Not_Sig
MRPL45	0.0442265	0.0549899	Not_Sig	-0.0121914	0.45118	Not_Sig	0.00347381	0.492009	Not_Sig
MRPL46	0.126618	0.597657	Not_Sig	0.129781	1.24221	Not_Sig	0.0367321	0.869739	Not_Sig
MRPL47	-0.032	0.427586	Not_Sig	-0.0167769	0.478629	Not_Sig	-0.0142125	0.359313	Not_Sig
MRPL49	0.0429473	0.0704406	Not_Sig	-0.0486055	1.13032	Not_Sig	0.0152553	1.48783	Sig
MRPL53	0.0445136	0.0869951	Not_Sig	-0.0544281	1.45654	Sig	0.00438544	1.14335	Not_Sig
MRPS10	0.0316373	0.00665113	Not_Sig	0.0072772	0.0756402	Not_Sig	-0.00616429	0.230566	Not_Sig
MRPS11	-0.00835614	0.340351	Not_Sig	0.0280343	0.118094	Not_Sig	-0.0224952	0.53498	Not_Sig
MRPS18A	0.161458	0.617474	Not_Sig	-0.0202939	0.291127	Not_Sig	0.0358765	0.443412	Not_Sig
MRPS22	-0.0213027	0.445411	Not_Sig	0.0235215	0.0439503	Not_Sig	0.0537295	0.9479	Not_Sig
MRPS23	0.170116	0.816199	Not_Sig	-0.0309338	0.634688	Not_Sig	0.0767242	1.42821	Sig
MRPS27	-0.00986083	0.471857	Not_Sig	0.0460149	0.37137	Not_Sig	-0.034502	0.198851	Not_Sig
MRPS31	-0.03303	0.361177	Not_Sig	0.0336183	0.178164	Not_Sig	0.0332822	1.5616	Sig
MRPS35	0.0792319	0.225633	Not_Sig	0.0396832	0.189435	Not_Sig	0.0379363	1.20425	Not_Sig
MRPS36	0.106732	0.133175	Not_Sig	-0.167186	0.787096	Not_Sig	-0.0131872	0.23409	Not_Sig
MRPS5	0.0380277	0.0303733	Not_Sig	0.0254306	0.112634	Not_Sig	0.0328859	1.04485	Not_Sig
MRPS7	0.0353489	0.0106343	Not_Sig	0.0168345	0.0166734	Not_Sig	0.0274084	0.687044	Not_Sig
MRPS9	0.00341517	0.178582	Not_Sig	-0.0392577	0.763182	Not_Sig	-0.0449781	0.0519378	Not_Sig
MRRF	0.232369	0.607558	Not_Sig	-0.183543	1.51025	Sig	-0.185829	0.533536	Not_Sig
MSI2	0.0646968	0.358698	Not_Sig	-0.0470639	1.52146	Sig	-0.0349247	0.31065	Not_Sig
MSN	-0.00466574	0.0988716	Not_Sig	0.024091	0.0725534	Not_Sig	0.0965729	1.32391	Sig
MSRA	0.0142906	0.0691076	Not_Sig	0.0565595	0.23455	Not_Sig	0.0560771	0.99443	Not_Sig
MSRB2	0.103042	0.380814	Not_Sig	-0.0706745	0.930213	Not_Sig	-0.000583927	0.648248	Not_Sig
MTAP	0.0717438	0.255783	Not_Sig	-0.0822859	1.18523	Not_Sig	-0.205154	1.3063	Sig
MTCH1	0.0662519	0.164091	Not_Sig	0.00341517	0.195867	Not_Sig	-0.0112703	0.437438	Not_Sig
MTCH2	-0.0549619	0.226353	Not_Sig	-0.0219509	0.227306	Not_Sig	0.401588	0.976311	Not_Sig
MTDH	0.093689	0.369459	Not_Sig	-0.0189735	0.922046	Not_Sig	0.0122107	0.680418	Not_Sig
MTERF2	0.149082	0.679473	Not_Sig	-0.0477151	0.921667	Not_Sig	-0.129283	0.99297	Not_Sig
MTFR1L	0.0191829	0.0772631	Not_Sig	-0.00497655	0.333659	Not_Sig	-0.00835614	0.493867	Not_Sig
MTHFD1	0.14354	0.678828	Not_Sig	0.0584707	0.663879	Not_Sig	-0.0650072	0.101659	Not_Sig
MTHFD1L	0.134519	0.262515	Not_Sig	0.0257781	0.267398	Not_Sig	-0.365488	1.61027	Sig
MTMR1	-0.00511134	0.15908	Not_Sig	0.10539	1.06553	Not_Sig	-0.00172194	0.376155	Not_Sig
MTOR	0.042426	0.0912844	Not_Sig	0.0438999	0.467631	Not_Sig	-0.0464595	0.0445958	Not_Sig
MTX1	0.0527434	0.0949243	Not_Sig	-0.0332494	0.607638	Not_Sig	0.0355027	1.08954	Not_Sig
MTX2	-0.110083	0.695091	Not_Sig	-0.0187705	0.249805	Not_Sig	0.175852	1.06993	Not_Sig
MTX3	0.39518	1.20012	Not_Sig	-0.0130125	0.131163	Not_Sig	0.000612156	0.229625	Not_Sig
MUT	-0.0260637	0.399034	Not_Sig	0.0105323	0.10856	Not_Sig	0.0342841	0.705937	Not_Sig
MYH10	-0.0429622	0.62179	Not_Sig	0.0191829	0.00647162	Not_Sig	0.0681028	0.823298	Not_Sig
MYH14	0.0371999	0.0222183	Not_Sig	0.0521685	0.251595	Not_Sig	-0.0678735	0.172842	Not_Sig
MYH9	-0.0275362	0.615586	Not_Sig	-0.0966581	2.97059	Sig	-0.0360859	0.265592	Not_Sig
MYL12B	0.0971051	0.116202	Not_Sig	0.0993414	1.20689	Not_Sig	0.0176379	0.304344	Not_Sig
MYL6	0.070493	0.0855132	Not_Sig	-0.00264085	0.288698	Not_Sig	0.137107	1.20572	Not_Sig
MYO5A	0.0172641	0.0637991	Not_Sig	0.0731742	1.26882	Not_Sig	0.0568435	0.721888	Not_Sig
MYO6	0.144989	1.12248	Not_Sig	-0.0356515	1.57399	Sig	0.0141412	0.780141	Not_Sig
NACA	0.304684	0.650123	Not_Sig	-0.0287931	0.613676	Not_Sig	0.0764004	1.17446	Not_Sig
NAE1	0.0180665	0.0695888	Not_Sig	-0.0608197	1.09608	Not_Sig	0.0699184	1.58397	Sig
NAMPT	-0.00392925	0.228737	Not_Sig	-0.0472485	0.854075	Not_Sig	0.0885019	1.03302	Not_Sig
NANS	-0.026236	0.283691	Not_Sig	0.012074	0.0425191	Not_Sig	-0.0267462	0.107687	Not_Sig
NAP1L1	0.0487951	0.0289975	Not_Sig	-0.0195981	0.828817	Not_Sig	0.166744	1.46259	Sig
NAP1L4	0.0108226	0.137747	Not_Sig	-0.121822	4.24498	Sig	0.054849	1.31086	Sig
NAPA	0.0343795	0.00612346	Not_Sig	0.0602253	1.0102	Not_Sig	-0.0609228	0.0520188	Not_Sig
NAPB	-0.00372388	0.101379	Not_Sig	0.0500022	0.302493	Not_Sig	0.147048	1.0909	Not_Sig
NAPG	-0.1049	0.454616	Not_Sig	0.0449028	0.327276	Not_Sig	0.259203	1.48908	Sig
NARS	0.150224	0.432398	Not_Sig	-0.033993	1.30349	Sig	0.147645	1.25381	Not_Sig
NARS2	0.0150503	0.105189	Not_Sig	-0.0265751	0.386253	Not_Sig	-0.0677042	0.12137	Not_Sig
NAV1	0.0655959	0.255892	Not_Sig	0.0783519	1.71422	Sig	-0.041131	0.183306	Not_Sig
NBEA	0.11108	0.469085	Not_Sig	0.00015416	0.252844	Not_Sig	0.0708011	0.873729	Not_Sig
NCALD	-0.0346805	0.438471	Not_Sig	-0.131138	3.57903	Sig	0.017435	0.538575	Not_Sig
NCAM1	0.11885	0.133931	Not_Sig	0.176729	1.62707	Sig	0.272446	0.914812	Not_Sig
NCAM2	-0.115748	0.332312	Not_Sig	-0.149728	1.02662	Not_Sig	0.402617	1.47116	Sig
NCAN	0.426284	1.01548	Not_Sig	0.662636	4.7326	Sig	-0.113309	0.153704	Not_Sig
NCDN	0.0686882	0.175585	Not_Sig	0.0639826	0.757122	Not_Sig	-0.00813563	0.43166	Not_Sig
NCKAP1	0.122084	0.187231	Not_Sig	-0.0403846	1.18254	Not_Sig	0.149082	0.918876	Not_Sig
NCL	0.0468418	0.0294579	Not_Sig	0.0127826	0.0792539	Not_Sig	0.0259999	0.455721	Not_Sig
NCS1	0.133709	0.649712	Not_Sig	0.101025	1.70924	Sig	0.0764667	1.25616	Not_Sig
NDEL1	0.0428762	0.052332	Not_Sig	0.0330911	0.153329	Not_Sig	0.0339244	0.5285	Not_Sig
NDRG2	0.176524	0.451758	Not_Sig	0.244119	5.41918	Sig	0.122707	1.53494	Sig
NDRG3	0.0296737	0.0325259	Not_Sig	0.00656069	0.196052	Not_Sig	0.0531064	0.907176	Not_Sig
NDRG4	0.110308	0.611148	Not_Sig	0.0312955	0.135176	Not_Sig	0.0235215	1.2678	Not_Sig
NDUFA10	0.108389	0.145671	Not_Sig	0.0483644	0.222598	Not_Sig	0.323791	1.34455	Sig
NDUFA11	0.28207	0.620781	Not_Sig	-0.0154567	0.254223	Not_Sig	0.0480396	0.643306	Not_Sig
NDUFA12	-0.050143	0.158523	Not_Sig	-0.0257576	0.417902	Not_Sig	0.293967	1.32843	Sig
NDUFA13	-0.235686	0.644951	Not_Sig	-0.102677	1.30747	Sig	0.360361	1.32727	Sig
NDUFA2	0.0169567	0.0462625	Not_Sig	-0.0826603	0.955347	Not_Sig	0.144712	0.636792	Not_Sig
NDUFA3	-0.0691981	0.304947	Not_Sig	-0.0728734	0.733743	Not_Sig	0.108203	0.736668	Not_Sig
NDUFA4	0.15565	0.122244	Not_Sig	-0.0584245	0.838113	Not_Sig	0.300115	1.00882	Not_Sig
NDUFA5	0.12343	0.109971	Not_Sig	0.059582	0.199925	Not_Sig	0.141138	0.492141	Not_Sig
NDUFA6	0.350066	0.839378	Not_Sig	-0.0370671	0.434935	Not_Sig	0.0291595	0.347182	Not_Sig
NDUFA7	0.0262058	0.0151866	Not_Sig	-0.0986063	0.885384	Not_Sig	0.0237468	1.06438	Not_Sig
NDUFA8	-0.172376	0.587726	Not_Sig	0.0162638	0.0141269	Not_Sig	0.332644	1.13681	Not_Sig
NDUFA9	0.0731029	0.102016	Not_Sig	0.144287	1.65662	Sig	0.0460149	0.324173	Not_Sig
NDUFAB1	0.45338	0.312879	Not_Sig	-0.115142	0.918795	Not_Sig	0.441121	0.927535	Not_Sig
NDUFAF1	0.158215	0.596874	Not_Sig	0.00252265	0.129769	Not_Sig	0.0359733	0.652831	Not_Sig
NDUFAF2	0.00806198	0.9182	Not_Sig	0.0885019	0.650744	Not_Sig	-0.0111594	0.335922	Not_Sig
NDUFAF4	-0.0554369	0.292121	Not_Sig	-0.146531	1.32368	Sig	0.171585	0.753149	Not_Sig
NDUFAF7	0.0630862	0.160823	Not_Sig	-0.014538	0.237147	Not_Sig	-0.0101882	0.343611	Not_Sig
NDUFB10	-0.0499924	0.188917	Not_Sig	-0.130998	1.4634	Sig	0.331549	1.82485	Sig
NDUFB11	0.0876923	0.0874745	Not_Sig	0.130145	0.7955	Not_Sig	0.109607	0.993782	Not_Sig
NDUFB3	-0.242913	0.598569	Not_Sig	-0.148368	1.1599	Not_Sig	0.0315508	0.342763	Not_Sig
NDUFB5	-0.187987	0.900574	Not_Sig	-0.0720264	0.698068	Not_Sig	0.275458	0.921246	Not_Sig
NDUFB7	-0.0368739	0.142675	Not_Sig	0.0371999	0.103738	Not_Sig	0.0570356	0.450786	Not_Sig
NDUFB8	-0.226913	0.488098	Not_Sig	0.0638177	0.25192	Not_Sig	0.39518	1.46955	Sig
NDUFB9	-0.00813563	0.0615577	Not_Sig	-0.00172194	0.126241	Not_Sig	0.470954	1.58304	Sig
NDUFS1	0.329207	0.541819	Not_Sig	-0.0112333	0.27967	Not_Sig	0.191128	1.00859	Not_Sig
NDUFS2	0.0458593	0.037162	Not_Sig	0.0753825	0.605767	Not_Sig	0.144287	0.897006	Not_Sig
NDUFS3	0.0122107	0.0456975	Not_Sig	-0.00616429	0.164554	Not_Sig	0.106157	1.10598	Not_Sig
NDUFS4	-0.10205	0.559959	Not_Sig	0.0557762	0.286517	Not_Sig	0.0281762	0.459318	Not_Sig
NDUFS5	-0.567088	0.5125	Not_Sig	-0.100997	1.29712	Not_Sig	0.443911	1.26646	Not_Sig
NDUFS6	-0.000263914	0.0946332	Not_Sig	-0.0850429	0.908651	Not_Sig	0.171083	1.00866	Not_Sig
NDUFS8	-0.0438737	0.288306	Not_Sig	-0.0779851	1.19919	Not_Sig	0.0257781	0.45008	Not_Sig
NDUFV1	-0.0618931	0.322909	Not_Sig	0.0934792	0.837369	Not_Sig	0.0194931	0.391542	Not_Sig
NDUFV2	0.332922	0.451112	Not_Sig	-0.047326	0.653572	Not_Sig	0.131641	0.999615	Not_Sig
NDUFV3	0.0622226	0.078784	Not_Sig	-0.125005	2.15733	Sig	0.0238867	0.680657	Not_Sig
NEBL	0.0546779	0.0718815	Not_Sig	-0.375647	4.34939	Sig	0.110271	1.21558	Not_Sig
NECAB2	0.0166037	0.071438	Not_Sig	0.0814453	0.602129	Not_Sig	-0.0930003	0.246701	Not_Sig
NECAP1	-0.0720264	0.418543	Not_Sig	0.160355	2.26819	Sig	0.0667306	0.608288	Not_Sig
NEDD4L	-0.0252279	0.4418	Not_Sig	0.211032	4.90649	Sig	0.0804594	0.915089	Not_Sig
NEFH	0.339853	0.216065	Not_Sig	-0.083128	0.427336	Not_Sig	0.399734	1.06549	Not_Sig
NEFL	-0.0528186	0.0744519	Not_Sig	-0.11891	0.615579	Not_Sig	0.697679	1.97729	Sig
NEFM	0.200807	0.047617	Not_Sig	-0.318849	2.29177	Sig	0.86981	1.59885	Sig
NEGR1	-0.179281	1.37738	Sig	0.221836	2.43899	Sig	0.183122	0.946286	Not_Sig
NEO1	-0.0376082	0.728552	Not_Sig	-0.0868951	3.74151	Sig	0.0135205	0.407452	Not_Sig
NF1	0.00308146	0.409517	Not_Sig	0.0212761	0.0716441	Not_Sig	0.000372897	0.576615	Not_Sig
NFASC	0.170928	0.338102	Not_Sig	-0.132216	0.925092	Not_Sig	0.0245802	0.461639	Not_Sig
NFS1	0.129432	0.672562	Not_Sig	0.00186827	0.140779	Not_Sig	-0.0210538	0.391844	Not_Sig
NGEF	0.0581243	0.179233	Not_Sig	0.153603	3.74401	Sig	-0.0369273	0.23682	Not_Sig
NIPSNAP1	0.0638177	0.0440373	Not_Sig	-0.0994784	1.21678	Not_Sig	0.0059028	0.234486	Not_Sig
NIT2	-0.0924594	0.850928	Not_Sig	-0.0113916	0.150325	Not_Sig	0.269386	0.873594	Not_Sig
NLGN2	0.099542	0.373052	Not_Sig	0.0325966	0.16793	Not_Sig	-0.183075	1.53593	Sig
NLGN3	0.0902664	0.418086	Not_Sig	0.0731029	1.07916	Not_Sig	-0.0518117	0.019252	Not_Sig
NLN	-0.00975164	0.323387	Not_Sig	0.0274084	0.0973133	Not_Sig	-0.0299392	0.185834	Not_Sig
NME1	-0.0850429	1.10341	Not_Sig	0.0968418	0.941505	Not_Sig	0.0819673	1.08024	Not_Sig
NME2	0.168406	0.397327	Not_Sig	-0.0197685	0.473534	Not_Sig	0.22812	1.37564	Sig
NMT1	0.0248184	0.0441224	Not_Sig	0.00721608	0.221414	Not_Sig	0.067467	1.50196	Sig
NNT	0.116325	0.226088	Not_Sig	0.0847183	0.676903	Not_Sig	0.0675261	0.691355	Not_Sig
NOCT	-0.0468011	0.918838	Not_Sig	0.0527434	0.233329	Not_Sig	-0.0628021	0.0826701	Not_Sig
NOMO1	0.0306341	0.0161389	Not_Sig	0.00273388	0.280306	Not_Sig	0.118004	1.0843	Not_Sig
NOS1	0.063145	0.165809	Not_Sig	0.0147001	0.039783	Not_Sig	-0.109292	0.409047	Not_Sig
NPEPPS	0.0741471	0.105541	Not_Sig	-0.00764047	0.392953	Not_Sig	0.0814453	0.71453	Not_Sig
NPTN	0.0699184	0.0776043	Not_Sig	0.0125808	0.0616356	Not_Sig	0.214739	1.21569	Not_Sig
NPTX1	0.00347381	0.197134	Not_Sig	-0.0914589	1.3183	Sig	-0.0328632	0.327805	Not_Sig
NPTX2	0.024091	0.0754302	Not_Sig	-0.0511795	1.05571	Not_Sig	-0.0787661	0.388374	Not_Sig
NRBP2	-0.168652	0.946237	Not_Sig	-0.0134299	0.655973	Not_Sig	-0.0327665	0.22836	Not_Sig
NRCAM	0.0661972	0.0523428	Not_Sig	-0.0131673	0.371033	Not_Sig	0.182491	1.18364	Not_Sig
NRGN	-0.283861	1.24448	Not_Sig	0.600324	4.28069	Sig	0.124231	1.71545	Sig
NRN1	-0.133058	0.397144	Not_Sig	-0.875428	4.98606	Sig	0.45338	1.4629	Sig
NRXN1	-0.0256796	0.754814	Not_Sig	0.183346	4.0294	Sig	0.0752681	1.73914	Sig
NRXN3	0.101983	0.440003	Not_Sig	0.287164	4.41102	Sig	0.0231668	0.657365	Not_Sig
NSDHL	0.048683	0.109968	Not_Sig	-0.00817952	0.365972	Not_Sig	-0.03905	0.168923	Not_Sig
NSF	0.0861136	0.0661425	Not_Sig	0.127911	2.2004	Sig	0.34293	1.41126	Sig
NSFL1C	0.175852	1.3182	Sig	0.0074044	0.189855	Not_Sig	-0.0133159	0.436852	Not_Sig
NT5DC3	0.162201	0.976508	Not_Sig	0.152546	1.74464	Sig	-0.0256796	0.292262	Not_Sig
NTM	-0.362482	0.914312	Not_Sig	-0.0930003	1.25259	Not_Sig	0.00712349	0.298331	Not_Sig
NTRK2	0.0531064	0.0751221	Not_Sig	0.11108	2.12314	Sig	0.101845	1.25148	Not_Sig
NUCB1	0.0920394	0.582588	Not_Sig	-0.041131	1.56501	Sig	-0.0350921	0.229095	Not_Sig
NUCB2	0.00273388	0.170891	Not_Sig	-0.018	0.456192	Not_Sig	0.118524	1.26649	Not_Sig
NUDC	0.163367	0.434758	Not_Sig	0.0105918	0.11975	Not_Sig	0.100258	1.68583	Sig
NUDT9	0.202453	1.00031	Not_Sig	-0.0407401	1.01959	Not_Sig	0.0144064	0.878919	Not_Sig
NUMBL	0.0764004	0.183535	Not_Sig	0.147048	1.89466	Sig	-0.00941595	0.438856	Not_Sig
NWD2	-0.00531877	0.171139	Not_Sig	0.0114433	0.0220405	Not_Sig	0.00364436	0.634459	Not_Sig
OAT	0.0326543	0.00636051	Not_Sig	0.0121374	0.0946404	Not_Sig	0.00583607	0.412813	Not_Sig
OCIAD1	0.0218608	0.0496789	Not_Sig	-0.000263914	0.341848	Not_Sig	0.0567686	0.701313	Not_Sig
OCIAD2	-0.0226812	0.243962	Not_Sig	0.0237468	0.0314289	Not_Sig	0.0930498	1.39303	Sig
OCRL	-0.00611622	0.211994	Not_Sig	-0.0364619	1.11377	Not_Sig	0.045085	0.895593	Not_Sig
OGDH	-0.0617485	0.587026	Not_Sig	0.0281762	0.0948126	Not_Sig	-0.0537881	0.0197306	Not_Sig
OGDHL	-0.142083	0.784499	Not_Sig	0.11145	0.71775	Not_Sig	-0.0567472	0.0352013	Not_Sig
OGT	-0.0311483	0.490912	Not_Sig	0.0362621	0.225471	Not_Sig	0.0630862	0.652764	Not_Sig
OLA1	0.028465	0.0290918	Not_Sig	0.00537323	0.164656	Not_Sig	0.0236501	0.925213	Not_Sig
OLFM1	0.189319	0.429367	Not_Sig	0.195518	2.40664	Sig	0.0273022	0.874896	Not_Sig
OMG	0.309339	0.452922	Not_Sig	0.491745	1.13541	Not_Sig	-0.0217158	0.111199	Not_Sig
OPA1	0.221476	0.289627	Not_Sig	0.0605859	0.494742	Not_Sig	0.256208	0.947627	Not_Sig
OPCML	-0.0322151	0.168854	Not_Sig	-0.0690551	0.699203	Not_Sig	0.353917	0.984667	Not_Sig
OS9	-0.00590617	0.343818	Not_Sig	0.0524635	0.457692	Not_Sig	0.00819998	0.628631	Not_Sig
OSBP	0.0112807	0.170872	Not_Sig	0.0506408	0.615384	Not_Sig	-0.0124114	0.395093	Not_Sig
OSBPL1A	0.152546	0.719475	Not_Sig	-0.158531	3.81077	Sig	-0.0163118	0.489053	Not_Sig
OSBPL8	-0.0112703	0.206418	Not_Sig	0.0994265	2.50649	Sig	-0.000321552	0.320399	Not_Sig
OSCP1	0.140946	0.585282	Not_Sig	-0.0685321	0.877185	Not_Sig	-0.142083	1.15355	Not_Sig
OTUB1	0.0570789	0.189734	Not_Sig	0.0144064	0.0530908	Not_Sig	-0.0334563	0.159555	Not_Sig
OXA1L	0.0321479	0.014197	Not_Sig	-0.0191938	0.845219	Not_Sig	-0.0171612	0.580559	Not_Sig
OXCT1	-0.116089	0.699985	Not_Sig	0.204697	3.0897	Sig	0.230377	0.981959	Not_Sig
OXR1	-0.178227	0.559723	Not_Sig	-0.0543509	0.969094	Not_Sig	0.287164	1.51351	Sig
OXSM	-0.0381532	0.295033	Not_Sig	-0.0924594	0.280868	Not_Sig	-0.120165	0.241125	Not_Sig
OXSR1	-0.0877344	0.783186	Not_Sig	0.00920522	0.0806567	Not_Sig	-0.0172482	0.427323	Not_Sig
P4HB	0.106157	0.198315	Not_Sig	-0.075016	2.54697	Sig	-0.0563335	0.404683	Not_Sig
PA2G4	-0.0703903	0.679913	Not_Sig	0.0540152	0.855983	Not_Sig	0.0957969	0.9366	Not_Sig
PABPC1	-0.0113916	0.0900116	Not_Sig	-0.0201066	0.527074	Not_Sig	0.0306341	1.28583	Not_Sig
PACS1	-0.069573	0.787496	Not_Sig	0.0131138	0.0531487	Not_Sig	-0.0915521	0.264631	Not_Sig
PACSIN1	0.161303	0.469903	Not_Sig	0.48289	2.18774	Sig	0.0692688	1.49709	Sig
PACSIN2	-0.0567472	0.889411	Not_Sig	-0.0711295	2.26816	Sig	-0.0497484	0.000444388	Not_Sig
PAFAH1B1	0.0674205	0.0658924	Not_Sig	0.0410087	0.554988	Not_Sig	0.150812	1.28729	Not_Sig
PAICS	0.054849	0.139922	Not_Sig	-0.0718734	2.33434	Sig	-0.0254295	0.449695	Not_Sig
PAIP1	0.0173376	0.119683	Not_Sig	0.00712349	0.138398	Not_Sig	0.0581243	0.958575	Not_Sig
PAK1	-0.0283167	0.192505	Not_Sig	0.042426	0.467926	Not_Sig	0.170789	1.11358	Not_Sig
PAK3	0.136672	0.257706	Not_Sig	0.0681028	0.929177	Not_Sig	0.0608475	0.948415	Not_Sig
PALM	-0.0657719	0.247395	Not_Sig	0.22379	1.40468	Sig	-0.0203402	0.122795	Not_Sig
PAM	-0.0602932	1.23368	Not_Sig	-0.129283	4.75265	Sig	0.00234695	0.828171	Not_Sig
PANK4	0.0588565	0.217341	Not_Sig	0.0586999	0.673013	Not_Sig	-0.0333709	0.359714	Not_Sig
PARK7	0.00835265	0.0837831	Not_Sig	0.00583607	0.129318	Not_Sig	0.0527434	0.925284	Not_Sig
PARS2	-0.875428	0.834083	Not_Sig	-0.0267462	0.112803	Not_Sig	-0.129884	0.249521	Not_Sig
PCBP2	0.0940357	0.145901	Not_Sig	0.078481	1.22004	Not_Sig	0.0155403	0.43016	Not_Sig
PCCA	0.0978441	0.219734	Not_Sig	-0.296288	4.02701	Sig	0.0230176	0.474632	Not_Sig
PCCB	-0.106799	0.483834	Not_Sig	-0.163367	2.58171	Sig	-0.0890926	0.13464	Not_Sig
PCDH1	-0.0223673	0.313643	Not_Sig	0.15565	2.48155	Sig	-0.0602932	0.0818643	Not_Sig
PCK2	0.0891197	0.222264	Not_Sig	0.0937574	0.549561	Not_Sig	0.0206232	1.41729	Sig
PCLO	0.0968418	0.190463	Not_Sig	0.0622226	0.82216	Not_Sig	0.0734765	0.727891	Not_Sig
PCMT1	-0.0161579	0.20446	Not_Sig	0.0355027	0.184668	Not_Sig	0.061306	0.668427	Not_Sig
PCSK2	0.047683	0.116333	Not_Sig	0.0232668	0.0631208	Not_Sig	0.00222323	0.855796	Not_Sig
PCYOX1	0.0570356	0.0995751	Not_Sig	-0.0210538	0.834244	Not_Sig	0.0873702	1.13126	Not_Sig
PCYOX1L	0.116147	0.458389	Not_Sig	0.0869155	1.20523	Not_Sig	-0.0444243	0.0955911	Not_Sig
PCYT2	0.00015416	0.114992	Not_Sig	0.117681	1.53672	Sig	-0.0150299	0.646338	Not_Sig
PDAP1	0.0492495	0.0945456	Not_Sig	0.0268081	0.111693	Not_Sig	-0.0128599	0.363363	Not_Sig
PDCD6IP	0.0158524	0.0777874	Not_Sig	-0.0119247	0.539707	Not_Sig	-0.132404	0.771233	Not_Sig
PDE10A	-0.0148636	0.2565	Not_Sig	0.149705	2.37733	Sig	-0.0649127	0.102906	Not_Sig
PDE1A	-0.0872373	0.834889	Not_Sig	-0.0759456	1.48229	Sig	0.0260881	0.529499	Not_Sig
PDE1B	0.0680174	0.27618	Not_Sig	0.0891197	1.01384	Not_Sig	-0.0693397	0.217539	Not_Sig
PDE2A	0.184414	0.879299	Not_Sig	0.329207	3.80459	Sig	-0.0195981	0.441548	Not_Sig
PDE4A	-0.0137317	0.408048	Not_Sig	0.22812	3.97824	Sig	-0.0477151	0.0299049	Not_Sig
PDE4B	0.0412846	0.0370866	Not_Sig	0.124231	1.93372	Sig	-0.00502313	0.490732	Not_Sig
PDE6D	0.0133651	0.100745	Not_Sig	0.0273022	0.0851077	Not_Sig	0.0646342	1.95215	Sig
PDHA1	-0.126614	0.342274	Not_Sig	0.180537	1.99082	Sig	0.244119	0.840601	Not_Sig
PDHB	-0.322454	1.25733	Not_Sig	-0.0964599	0.993701	Not_Sig	0.0798023	0.380213	Not_Sig
PDHX	0.204866	0.289715	Not_Sig	0.401588	3.03359	Sig	0.248951	1.01743	Not_Sig
PDIA3	0.0182582	0.0768561	Not_Sig	-0.110083	3.46941	Sig	0.0392266	0.80678	Not_Sig
PDIA4	0.0339659	0.00383508	Not_Sig	-0.08633	3.40107	Sig	-0.019525	0.378665	Not_Sig
PDIA6	0.0558064	0.157782	Not_Sig	-0.09053	3.5367	Sig	0.0087054	0.568565	Not_Sig
PDK1	-0.0184496	0.366913	Not_Sig	-0.0866823	1.10895	Not_Sig	-0.102936	0.394678	Not_Sig
PDK2	0.0201793	0.0718257	Not_Sig	0.00499048	0.29017	Not_Sig	-0.00300523	0.41206	Not_Sig
PDK3	-0.0392577	0.466264	Not_Sig	-0.0795728	1.24081	Not_Sig	0.0657193	1.08975	Not_Sig
PDP1	0.0191165	0.068677	Not_Sig	0.089373	1.11792	Not_Sig	0.0841212	0.793396	Not_Sig
PDPK1	-0.000738542	0.160811	Not_Sig	0.0615101	0.664804	Not_Sig	-0.0189735	0.213691	Not_Sig
PDPR	-0.443976	0.7969	Not_Sig	0.055855	0.303249	Not_Sig	0.0636043	0.892076	Not_Sig
PDXK	0.274165	1.14922	Not_Sig	0.0355387	0.141076	Not_Sig	-0.0407401	0.0784491	Not_Sig
PEBP1	0.414183	0.558343	Not_Sig	0.121373	2.21596	Sig	0.129432	1.04845	Not_Sig
PEX14	0.211854	1.24839	Not_Sig	0.02766	0.152276	Not_Sig	-0.0907917	0.527804	Not_Sig
PEX5L	-0.038186	0.485974	Not_Sig	-0.000876179	0.100644	Not_Sig	0.0994265	1.18399	Not_Sig
PFDN4	-0.0275132	0.342498	Not_Sig	0.0241862	0.0367166	Not_Sig	-0.0302793	0.127797	Not_Sig
PFDN5	0.253032	0.759976	Not_Sig	0.0480396	0.557785	Not_Sig	0.0835504	0.821357	Not_Sig
PFKL	-0.0359475	0.631869	Not_Sig	-0.00531877	0.392047	Not_Sig	-0.00792535	0.819222	Not_Sig
PFKM	-0.0569378	0.695979	Not_Sig	0.0359125	0.226834	Not_Sig	-0.00558458	0.313314	Not_Sig
PFKP	0.092482	0.238395	Not_Sig	0.133864	2.01768	Sig	0.00252265	0.705532	Not_Sig
PFN1	0.221836	0.546359	Not_Sig	-0.0488438	1.03477	Not_Sig	-0.0216163	0.219896	Not_Sig
PFN2	-0.131576	0.301724	Not_Sig	-0.0307735	0.952267	Not_Sig	0.380152	1.61556	Sig
PGAM1	0.0555937	0.102157	Not_Sig	0.0542018	0.474487	Not_Sig	0.127526	1.17701	Not_Sig
PGAM5	-0.127104	0.431946	Not_Sig	0.0863295	0.621641	Not_Sig	-0.0514711	0.00590011	Not_Sig
PGAP1	-0.0604108	1.01426	Not_Sig	0.0978441	1.7589	Sig	0.0502935	1.12595	Not_Sig
PGD	0.00364436	0.125275	Not_Sig	-0.000738542	0.238003	Not_Sig	0.0906621	0.984343	Not_Sig
PGK1	0.113055	0.324024	Not_Sig	0.00806198	0.125	Not_Sig	0.116325	0.929281	Not_Sig
PGM2	-0.106377	0.982264	Not_Sig	-0.0626799	1.0496	Not_Sig	-0.0670607	0.111084	Not_Sig
PGM2L1	-0.0432986	0.545405	Not_Sig	0.166051	3.28808	Sig	0.0449028	0.718256	Not_Sig
PGP	-0.100997	0.726273	Not_Sig	0.0713482	0.430275	Not_Sig	-0.0309338	0.16683	Not_Sig
PGRMC1	-0.0731978	0.510243	Not_Sig	-0.0889627	3.42112	Sig	0.0644129	1.57685	Sig
PHACTR1	-0.0133696	0.245077	Not_Sig	0.0564262	0.398029	Not_Sig	0.104217	1.58851	Sig
PHB	-0.0443508	0.183134	Not_Sig	-0.0285323	0.29492	Not_Sig	0.0341996	0.234512	Not_Sig
PHB2	-0.171333	0.865793	Not_Sig	0.0280665	0.0572351	Not_Sig	0.0350022	0.512878	Not_Sig
PHF24	0.334425	1.07455	Not_Sig	0.418111	4.10396	Sig	0.00411002	0.393249	Not_Sig
PHGDH	0.00208801	0.158177	Not_Sig	0.00921806	0.111242	Not_Sig	-0.103949	0.400717	Not_Sig
PHYHIP	0.144406	1.01076	Not_Sig	0.391861	5.97146	Sig	-0.0511795	0.00858843	Not_Sig
PHYHIPL	0.00571556	0.0754179	Not_Sig	0.0779226	1.36632	Sig	0.122624	1.13637	Not_Sig
PI4KA	0.0469481	0.0605206	Not_Sig	0.161458	2.37716	Sig	0.138248	0.899052	Not_Sig
PICALM	-0.111593	0.619308	Not_Sig	-0.0184496	0.566529	Not_Sig	0.120809	0.752559	Not_Sig
PICK1	-0.0470639	1.25459	Not_Sig	0.0839996	1.38905	Sig	-0.0211578	0.463705	Not_Sig
PIK3C3	-0.0418361	0.48613	Not_Sig	-0.0259801	0.787904	Not_Sig	0.119146	1.11775	Not_Sig
PIK3R1	-0.0364619	0.257448	Not_Sig	-0.00996554	0.259975	Not_Sig	0.142289	1.19651	Not_Sig
PIK3R4	0.247253	1.03885	Not_Sig	-0.00102491	0.228711	Not_Sig	-0.0354221	0.181081	Not_Sig
PIN1	0.0583382	0.114387	Not_Sig	0.0169091	0.00998488	Not_Sig	-0.115142	0.452816	Not_Sig
PIP4K2B	-0.111235	0.735594	Not_Sig	0.179413	1.92299	Sig	0.0616814	0.592485	Not_Sig
PIP4K2C	0.098607	0.393459	Not_Sig	0.039603	0.316785	Not_Sig	-0.0205624	0.206675	Not_Sig
PIP5K1C	0.00583607	0.0597899	Not_Sig	0.120809	1.03352	Not_Sig	0.0359125	0.824997	Not_Sig
PITPNA	-0.0357515	0.32632	Not_Sig	0.00974793	0.0820669	Not_Sig	0.0990899	1.14309	Not_Sig
PITPNB	0.166051	0.270479	Not_Sig	0.0774824	1.05628	Not_Sig	0.156095	0.901588	Not_Sig
PITPNC1	0.0682902	0.120366	Not_Sig	0.0539758	0.383878	Not_Sig	0.0354024	0.713651	Not_Sig
PITPNM1	0.0609626	0.125459	Not_Sig	-0.0328632	0.800213	Not_Sig	-0.0392871	0.14933	Not_Sig
PITPNM2	0.0750315	0.254077	Not_Sig	0.0841212	0.800971	Not_Sig	-0.158205	0.967853	Not_Sig
PITRM1	0.124429	0.225407	Not_Sig	0.113756	1.52558	Sig	0.130145	0.874418	Not_Sig
PKM	0.105968	0.20164	Not_Sig	-0.112018	1.91971	Sig	0.158215	1.26295	Not_Sig
PKP4	0.0118183	0.0390022	Not_Sig	0.0999247	1.01539	Not_Sig	0.322567	1.17112	Not_Sig
PLAA	-0.0383635	0.614044	Not_Sig	0.0699658	0.864906	Not_Sig	-0.0401899	0.116029	Not_Sig
PLCB1	0.0200315	0.0338403	Not_Sig	-0.0362852	0.607387	Not_Sig	0.174546	0.916389	Not_Sig
PLCH2	0.046152	0.0571205	Not_Sig	0.136187	1.07728	Not_Sig	0.00294365	0.839948	Not_Sig
PLCL1	-0.113309	0.928551	Not_Sig	0.0643124	0.418194	Not_Sig	0.0507776	0.811387	Not_Sig
PLCL2	-0.109509	0.862509	Not_Sig	0.163367	2.00174	Sig	0.0415632	0.521259	Not_Sig
PLCXD3	0.196011	0.818504	Not_Sig	0.525253	4.67956	Sig	-0.0816395	0.202156	Not_Sig
PLEC	-0.011578	0.170626	Not_Sig	-0.097661	1.03158	Not_Sig	-0.0268396	0.299251	Not_Sig
PLP1	-0.0270132	0.0367461	Not_Sig	-0.246782	1.88751	Sig	0.662636	0.828453	Not_Sig
PLPP3	0.113756	0.636752	Not_Sig	0.0028231	0.29671	Not_Sig	-0.0906877	0.446782	Not_Sig
PLPPR4	0.0223042	0.0635711	Not_Sig	0.326611	6.69409	Sig	0.0639826	1.20146	Not_Sig
PLS3	-0.00474191	0.235937	Not_Sig	0.0552843	0.459789	Not_Sig	0.00273388	0.588504	Not_Sig
PLXNA1	0.243193	0.856673	Not_Sig	-0.0146803	0.202181	Not_Sig	-0.0491997	0.00127983	Not_Sig
PLXNA4	0.108739	0.625659	Not_Sig	0.261135	3.64642	Sig	-0.0576858	0.0628721	Not_Sig
PLXNB1	0.0554215	0.157296	Not_Sig	-0.000412056	0.153448	Not_Sig	-0.183543	1.1476	Not_Sig
PLXNB2	-0.024523	0.423568	Not_Sig	-0.0955432	2.36557	Sig	-0.0813417	0.309656	Not_Sig
PLXNC1	-0.0278977	0.595391	Not_Sig	0.225281	3.91812	Sig	-0.0446268	0.0459868	Not_Sig
PLXND1	0.107988	0.55184	Not_Sig	0.0830213	0.439093	Not_Sig	-0.0747971	0.206103	Not_Sig
PMM1	-0.0400504	0.590098	Not_Sig	0.0369556	0.188132	Not_Sig	-0.0815512	0.332913	Not_Sig
PMM2	-0.121822	1.1087	Not_Sig	0.1238	0.617695	Not_Sig	-0.149728	0.617757	Not_Sig
PMPCA	-0.0584245	0.352853	Not_Sig	0.0249138	0.0886852	Not_Sig	-0.0848993	0.313936	Not_Sig
PMPCB	-0.034759	0.538214	Not_Sig	-0.0274061	1.06129	Not_Sig	0.0371109	0.733454	Not_Sig
PNPLA8	0.10059	0.365066	Not_Sig	0.0373168	0.194413	Not_Sig	0.0834726	1.05057	Not_Sig
PNPT1	0.103496	0.179689	Not_Sig	-0.0388469	0.411405	Not_Sig	0.143361	0.767542	Not_Sig
POLDIP2	-0.00517608	0.244025	Not_Sig	0.0834726	1.71395	Sig	-0.0125867	0.516644	Not_Sig
POR	0.0779226	0.297858	Not_Sig	-0.049387	2.11896	Sig	-0.0415662	0.148192	Not_Sig
PPA1	0.0844203	0.199495	Not_Sig	0.098607	1.7519	Sig	0.099542	1.05253	Not_Sig
PPA2	0.23127	0.645895	Not_Sig	-0.124297	1.15285	Not_Sig	0.0135658	0.715441	Not_Sig
PPFIA2	0.0425631	0.0217531	Not_Sig	0.329625	5.27125	Sig	0.175333	1.1355	Not_Sig
PPFIA3	0.00242704	0.138278	Not_Sig	0.11885	1.33041	Sig	-0.00587726	0.774326	Not_Sig
PPIA	0.328585	0.558809	Not_Sig	-0.020643	0.685322	Not_Sig	-0.011578	0.234934	Not_Sig
PPIB	0.0937574	0.322417	Not_Sig	-0.0451443	1.55966	Sig	-0.0342945	0.219156	Not_Sig
PPID	-0.0488438	0.385063	Not_Sig	-0.00832843	0.260913	Not_Sig	0.0435464	0.736716	Not_Sig
PPM1A	0.0480994	0.0528331	Not_Sig	0.0345563	0.157857	Not_Sig	0.0599482	0.702153	Not_Sig
PPM1E	0.0413254	0.034465	Not_Sig	0.077386	0.947772	Not_Sig	-0.069709	0.170628	Not_Sig
PPM1F	0.355777	1.77071	Sig	0.0446889	0.352012	Not_Sig	-0.154416	0.817134	Not_Sig
PPM1H	-0.0276739	0.276841	Not_Sig	0.093603	0.487812	Not_Sig	0.0379564	0.993824	Not_Sig
PPME1	0.0657896	0.150171	Not_Sig	0.0434272	0.559941	Not_Sig	0.0186258	0.650857	Not_Sig
PPOX	-0.032595	0.142974	Not_Sig	-0.11543	1.54037	Sig	-0.13769	0.487112	Not_Sig
PPP1CA	-0.0287931	0.260456	Not_Sig	-0.0242158	0.827019	Not_Sig	-0.0791251	0.260342	Not_Sig
PPP1CB	-0.0398435	0.35925	Not_Sig	-0.0213934	0.886032	Not_Sig	0.0952294	1.12961	Not_Sig
PPP1CC	0.256208	0.445204	Not_Sig	0.0804594	1.27359	Not_Sig	0.0723915	0.843296	Not_Sig
PPP1R12A	0.0028231	0.109387	Not_Sig	0.0583382	0.745691	Not_Sig	0.0586492	0.884586	Not_Sig
PPP1R2	0.0818843	0.710175	Not_Sig	-0.0313551	0.476458	Not_Sig	0.000872788	1.04431	Not_Sig
PPP1R21	-0.0535811	0.896206	Not_Sig	0.00571556	0.154671	Not_Sig	0.0238283	1.12501	Not_Sig
PPP1R7	0.244119	1.12839	Not_Sig	0.0868739	1.44685	Sig	0.0380188	0.574003	Not_Sig
PPP1R9A	-0.00143157	0.15804	Not_Sig	0.0725271	1.0829	Not_Sig	0.0728511	1.00205	Not_Sig
PPP1R9B	0.00974793	0.101785	Not_Sig	0.12644	1.65685	Sig	0.0250713	1.31198	Sig
PPP2CA	-0.0503002	0.413851	Not_Sig	0.0213719	0.0364559	Not_Sig	0.128663	0.947683	Not_Sig
PPP2CB	-0.019671	0.153156	Not_Sig	0.00819998	0.143015	Not_Sig	0.109997	0.79079	Not_Sig
PPP2R1A	0.183346	1.15028	Not_Sig	0.0364268	0.242803	Not_Sig	0.0133034	1.27505	Not_Sig
PPP2R2A	0.0325966	0.00675735	Not_Sig	-0.0322151	0.582573	Not_Sig	0.170211	1.17718	Not_Sig
PPP2R5A	0.169736	0.646297	Not_Sig	0.0515144	0.272877	Not_Sig	-0.174215	1.30535	Sig
PPP2R5C	0.113601	0.291714	Not_Sig	-0.00792535	0.321562	Not_Sig	-0.0232568	0.302277	Not_Sig
PPP2R5D	0.0794201	0.447079	Not_Sig	0.0642448	0.957358	Not_Sig	-0.01056	0.519628	Not_Sig
PPP2R5E	0.0672999	0.228519	Not_Sig	0.0216651	0.0342122	Not_Sig	0.00885166	1.23166	Not_Sig
PPP3CA	0.0341996	0.00129966	Not_Sig	0.0738661	1.02387	Not_Sig	0.270908	1.34137	Sig
PPP3CB	0.089373	0.150079	Not_Sig	0.109103	2.08592	Sig	0.225281	1.51945	Sig
PPP3R1	-0.0754171	0.230986	Not_Sig	0.11572	1.83194	Sig	0.339853	1.42349	Sig
PPP5C	0.0347315	0.00557872	Not_Sig	0.0502935	0.473772	Not_Sig	0.0200315	0.979902	Not_Sig
PPP6R3	0.0770038	0.27701	Not_Sig	-0.0124114	0.490344	Not_Sig	-0.0219509	0.274209	Not_Sig
PPT1	-0.0653771	0.951426	Not_Sig	-0.00372388	0.266304	Not_Sig	0.071848	1.03799	Not_Sig
PRDX1	0.0432758	0.0349971	Not_Sig	-0.0785607	1.80528	Sig	0.165476	1.28857	Not_Sig
PRDX2	0.146795	0.730848	Not_Sig	0.0180665	0.00469072	Not_Sig	-0.0360269	0.133111	Not_Sig
PRDX3	-0.18813	1.13448	Not_Sig	-0.267428	3.17342	Sig	0.170928	0.669963	Not_Sig
PRDX5	-0.0797582	0.136685	Not_Sig	0.00599021	0.0744927	Not_Sig	0.304838	0.781666	Not_Sig
PRDX6	0.111059	0.168796	Not_Sig	-0.197836	4.07505	Sig	0.117681	1.13232	Not_Sig
PREB	-0.0238641	0.46132	Not_Sig	0.0238867	0.0928684	Not_Sig	-0.1049	0.598909	Not_Sig
PREP	-0.0572054	0.664943	Not_Sig	-0.0887547	2.22783	Sig	0.0163473	0.577901	Not_Sig
PREPL	0.0123584	0.0401567	Not_Sig	0.0368073	0.412111	Not_Sig	0.252264	1.67635	Sig
PRKACA	0.201085	0.747096	Not_Sig	0.00772124	0.113937	Not_Sig	0.055183	1.02771	Not_Sig
PRKACB	0.0567686	0.0742669	Not_Sig	0.091554	1.55004	Sig	0.0904642	0.885606	Not_Sig
PRKAG2	0.0844592	0.336377	Not_Sig	0.091833	0.783928	Not_Sig	0.0325966	1.32421	Sig
PRKAR1A	-0.0779851	0.224314	Not_Sig	-0.0292066	0.691912	Not_Sig	0.352486	1.46886	Sig
PRKAR1B	-0.0128599	0.291663	Not_Sig	0.157326	2.48038	Sig	-0.0486471	0.0106355	Not_Sig
PRKAR2A	-0.0826603	0.351473	Not_Sig	-0.0446718	0.284979	Not_Sig	0.0191165	0.471113	Not_Sig
PRKAR2B	0.207943	0.163865	Not_Sig	0.0853436	0.434561	Not_Sig	0.426284	1.45203	Sig
PRKCA	0.0431643	0.0553008	Not_Sig	0.257442	4.41421	Sig	0.0174691	0.640296	Not_Sig
PRKCB	0.0502935	0.0589247	Not_Sig	0.278075	6.14184	Sig	0.0788509	0.762461	Not_Sig
PRKCD	0.0533729	0.158425	Not_Sig	0.158215	1.34239	Sig	-0.0220795	0.494765	Not_Sig
PRKCE	0.0323422	0.010163	Not_Sig	0.127692	2.29117	Sig	0.0296299	0.700984	Not_Sig
PRKCG	0.125784	0.435144	Not_Sig	0.470954	7.22333	Sig	-0.0308733	0.26723	Not_Sig
PRKCSH	0.0239998	0.0615257	Not_Sig	-0.0353194	0.919614	Not_Sig	-0.0362852	0.263273	Not_Sig
PRMT1	0.0728511	0.179333	Not_Sig	-0.0448873	1.23882	Not_Sig	0.0650825	3.01578	Sig
PRMT5	0.0125808	0.121463	Not_Sig	-0.00502313	0.364703	Not_Sig	-0.0108065	0.431846	Not_Sig
PRMT8	-0.0204375	0.238625	Not_Sig	0.130897	0.710301	Not_Sig	-0.0933877	0.25445	Not_Sig
PRNP	0.244887	0.327899	Not_Sig	-0.00975164	0.367823	Not_Sig	0.226271	1.71091	Sig
PRODH	-0.00930739	0.208295	Not_Sig	-0.226913	6.07866	Sig	-0.111429	0.75953	Not_Sig
PRPS1L1	-0.132216	1.00692	Not_Sig	0.0520652	0.330525	Not_Sig	-0.0844511	0.351962	Not_Sig
PRPSAP1	-0.0265751	0.323239	Not_Sig	-0.00930739	0.411594	Not_Sig	-0.00764047	0.554436	Not_Sig
PRPSAP2	-0.0430936	0.922609	Not_Sig	-0.055784	0.751782	Not_Sig	-0.00311605	0.664368	Not_Sig
PRRT2	0.278677	0.577558	Not_Sig	0.211854	2.82666	Sig	0.00790265	0.67752	Not_Sig
PRUNE2	0.012074	0.171816	Not_Sig	-0.147533	3.96498	Sig	0.116796	1.20966	Not_Sig
PSAP	0.0239341	0.0448143	Not_Sig	-0.0692156	2.05806	Sig	0.0683164	1.14671	Not_Sig
PSAT1	-0.162107	1.39243	Sig	-0.159065	4.38833	Sig	0.115628	1.51331	Sig
PSD	0.299744	1.80973	Sig	0.199258	3.409	Sig	-0.0103339	0.590143	Not_Sig
PSD3	0.0419998	0.0949513	Not_Sig	0.10059	1.33085	Sig	0.0825902	0.936005	Not_Sig
PSMA1	-0.057778	0.499629	Not_Sig	-0.0351138	0.834252	Not_Sig	0.0872239	1.10037	Not_Sig
PSMA2	-0.192278	1.27551	Not_Sig	0.0220548	0.0337777	Not_Sig	0.199258	1.42328	Sig
PSMA3	-0.100296	0.412636	Not_Sig	0.0275897	0.0895489	Not_Sig	0.193557	1.60707	Sig
PSMA4	0.00799863	0.101403	Not_Sig	0.00294365	0.191944	Not_Sig	0.0320664	0.616775	Not_Sig
PSMA5	0.0250713	0.0461241	Not_Sig	-0.0428775	1.19463	Not_Sig	0.0670202	1.18746	Not_Sig
PSMA6	-0.0614291	0.601757	Not_Sig	0.0402743	0.264979	Not_Sig	0.027214	0.338826	Not_Sig
PSMA7	-0.0210538	0.25999	Not_Sig	0.04813	0.515167	Not_Sig	0.098607	1.22923	Not_Sig
PSMB1	-0.0765242	0.983656	Not_Sig	-0.0523602	1.13685	Not_Sig	0.0813314	0.816801	Not_Sig
PSMB2	0.13327	0.350613	Not_Sig	0.0157703	0.0798954	Not_Sig	0.039603	1.3214	Sig
PSMB7	-0.0139972	0.260139	Not_Sig	0.0164623	0.0239786	Not_Sig	0.160355	1.64309	Sig
PSMC1	0.0364268	0.0127887	Not_Sig	0.0106278	0.104701	Not_Sig	0.0825429	0.921619	Not_Sig
PSMC2	0.0196537	0.0451107	Not_Sig	-6.14469e-05	0.241386	Not_Sig	0.0897108	1.08459	Not_Sig
PSMC3	-0.0900718	2.22547	Sig	0.0270141	0.105676	Not_Sig	-0.00817952	1.07185	Not_Sig
PSMC4	0.00635453	0.165224	Not_Sig	0.0271799	0.128077	Not_Sig	-0.00672099	0.717988	Not_Sig
PSMC5	-0.0427888	0.347289	Not_Sig	0.0428762	0.440882	Not_Sig	0.113477	1.06578	Not_Sig
PSMC6	-0.102936	0.905964	Not_Sig	-0.0109093	0.437928	Not_Sig	0.0839996	0.901949	Not_Sig
PSMD1	-0.0790375	0.546155	Not_Sig	0.0094148	0.148012	Not_Sig	0.15115	1.81106	Sig
PSMD11	0.0516565	0.078956	Not_Sig	0.0241245	0.0889369	Not_Sig	-0.00562558	0.364691	Not_Sig
PSMD12	-0.064091	0.842032	Not_Sig	-0.0537881	1.20633	Not_Sig	0.0605859	1.46644	Sig
PSMD13	0.0824036	0.41249	Not_Sig	0.00151943	0.29	Not_Sig	-0.116089	0.531378	Not_Sig
PSMD14	-0.0363253	0.512737	Not_Sig	-0.0415662	1.1153	Not_Sig	0.0218608	0.641749	Not_Sig
PSMD2	-0.0302793	0.43022	Not_Sig	0.00785398	0.186747	Not_Sig	-0.00593488	0.505623	Not_Sig
PSMD3	0.0149272	0.169028	Not_Sig	0.0155403	0.0399078	Not_Sig	-0.0202858	0.271956	Not_Sig
PSMD4	0.147048	0.780983	Not_Sig	-0.00247209	0.476089	Not_Sig	-0.00590617	0.786344	Not_Sig
PSMD6	-0.00154743	0.16779	Not_Sig	-0.00856861	0.342351	Not_Sig	0.0886548	1.02694	Not_Sig
PSMD7	-0.0483465	0.289932	Not_Sig	0.00808274	0.147382	Not_Sig	0.0410087	0.39918	Not_Sig
PSMD8	0.0415632	0.0386029	Not_Sig	-0.00872528	0.46705	Not_Sig	-0.0560167	0.0297124	Not_Sig
PSME1	0.0757361	0.262525	Not_Sig	-0.0217608	0.471926	Not_Sig	-0.0120876	0.889449	Not_Sig
PTCD3	-0.0436552	0.500287	Not_Sig	0.0173376	0.0129719	Not_Sig	0.0458593	0.805848	Not_Sig
PTEN	-0.188332	0.992484	Not_Sig	0.00982817	0.108446	Not_Sig	0.0413254	0.916401	Not_Sig
PTGDS	0.0121374	0.1741	Not_Sig	0.027214	0.114968	Not_Sig	-0.0374372	0.271213	Not_Sig
PTGES2	-0.00587726	0.204497	Not_Sig	-0.0125867	0.381638	Not_Sig	-0.173988	0.878223	Not_Sig
PTGES3	0.177374	0.221777	Not_Sig	0.0343795	0.213554	Not_Sig	0.332922	2.22906	Sig
PTK2	0.0235215	0.0343336	Not_Sig	-0.010698	0.478591	Not_Sig	0.10059	0.958171	Not_Sig
PTK2B	0.0177011	0.126669	Not_Sig	-0.0240605	0.948798	Not_Sig	0.00982817	1.55751	Sig
PTPA	0.00520201	0.117528	Not_Sig	0.0359365	0.221657	Not_Sig	-0.0775932	0.262005	Not_Sig
PTPMT1	-0.129884	0.429575	Not_Sig	0.332922	0.832636	Not_Sig	-0.00160936	0.252237	Not_Sig
PTPN11	0.0575786	0.0569216	Not_Sig	0.0364474	0.241648	Not_Sig	0.136672	1.04064	Not_Sig
PTPN23	0.0332822	0.00551343	Not_Sig	0.0323422	0.161493	Not_Sig	-0.0633568	0.093476	Not_Sig
PTPN9	0.0820129	0.2009	Not_Sig	0.0332232	0.138657	Not_Sig	-0.0423292	0.0477777	Not_Sig
PTPRA	-0.00817952	0.366612	Not_Sig	-0.00202023	0.363526	Not_Sig	-0.0247343	0.351074	Not_Sig
PTPRD	0.042056	0.0431225	Not_Sig	-0.0575527	2.09887	Sig	0.0992117	0.936755	Not_Sig
PTPRJ	-0.0970086	1.33023	Sig	0.115628	2.20594	Sig	0.024091	1.02658	Not_Sig
PTPRN2	0.00393096	0.119703	Not_Sig	0.0824036	1.08784	Not_Sig	-0.0218187	0.45458	Not_Sig
PTPRS	-0.0334123	0.528878	Not_Sig	0.0419998	0.319032	Not_Sig	-0.0427888	0.116971	Not_Sig
PTPRZ1	0.219211	0.244746	Not_Sig	0.256208	2.12153	Sig	0.352168	1.08972	Not_Sig
PTRH2	0.10144	0.382056	Not_Sig	0.0803752	0.636023	Not_Sig	-0.124401	0.682029	Not_Sig
PURA	-0.00738279	0.150166	Not_Sig	-0.0172482	0.144549	Not_Sig	0.0880337	1.17199	Not_Sig
PURB	0.0746392	0.207223	Not_Sig	0.00488847	0.0453875	Not_Sig	0.0331572	1.23819	Not_Sig
PYCR2	-0.0247343	0.208281	Not_Sig	0.00385396	0.210297	Not_Sig	0.011061	0.823815	Not_Sig
PYGB	-0.0449781	0.356252	Not_Sig	-0.00813563	0.212526	Not_Sig	0.00520201	0.624355	Not_Sig
PYGM	-0.033993	0.407872	Not_Sig	-0.416051	4.69079	Sig	-0.168652	0.578992	Not_Sig
QDPR	-0.158205	0.726552	Not_Sig	0.131641	1.9243	Sig	0.24084	1.2909	Not_Sig
RAB10	0.04813	0.0429275	Not_Sig	0.0252669	0.0706596	Not_Sig	0.074866	0.660421	Not_Sig
RAB11B	0.0999247	0.367269	Not_Sig	0.0130744	0.0785038	Not_Sig	0.0393693	1.93671	Sig
RAB11FIP2	0.0118664	0.0923536	Not_Sig	-0.0244686	0.526921	Not_Sig	0.06964	0.915851	Not_Sig
RAB11FIP5	-0.0243123	0.461918	Not_Sig	0.0740337	0.72979	Not_Sig	-0.0614291	0.0993412	Not_Sig
RAB12	0.0783519	0.350772	Not_Sig	0.0431643	0.328254	Not_Sig	-0.0300893	0.40018	Not_Sig
RAB14	0.162561	0.325802	Not_Sig	0.0258979	0.103569	Not_Sig	0.0335054	0.520013	Not_Sig
RAB15	0.0945385	0.627842	Not_Sig	0.103667	2.02883	Sig	0.0161807	1.2868	Not_Sig
RAB18	0.00386813	0.0724223	Not_Sig	-0.0173389	0.573866	Not_Sig	0.163367	1.32224	Sig
RAB1A	-0.156253	0.556822	Not_Sig	0.0318594	0.143623	Not_Sig	0.328585	1.63333	Sig
RAB1B	0.117408	0.258083	Not_Sig	0.0773734	1.07238	Not_Sig	-0.0298765	0.185127	Not_Sig
RAB21	-0.0820657	0.982097	Not_Sig	0.0341996	0.160125	Not_Sig	0.114916	1.05514	Not_Sig
RAB22A	0.000612156	0.121992	Not_Sig	-0.00110331	0.191677	Not_Sig	0.104255	1.2995	Not_Sig
RAB23	-0.0626799	0.79373	Not_Sig	-0.0151455	0.171806	Not_Sig	0.0592841	0.876604	Not_Sig
RAB24	0.0213719	0.0459806	Not_Sig	0.0492495	0.422585	Not_Sig	0.00493245	0.911316	Not_Sig
RAB27B	0.253355	0.86025	Not_Sig	0.114027	0.522558	Not_Sig	0.00486037	0.320563	Not_Sig
RAB2A	-0.00667761	0.164378	Not_Sig	0.00849583	0.122428	Not_Sig	0.113055	1.34188	Sig
RAB2B	0.0719075	0.17178	Not_Sig	-0.0526132	1.37168	Sig	0.06409	1.015	Not_Sig
RAB33A	0.241506	1.33347	Sig	0.189799	3.3714	Sig	-0.132216	0.791827	Not_Sig
RAB33B	-0.0247939	0.271837	Not_Sig	0.112395	0.76119	Not_Sig	-0.362482	2.64727	Sig
RAB35	0.0960858	0.271581	Not_Sig	0.113477	0.935617	Not_Sig	0.0113596	0.423713	Not_Sig
RAB39B	0.0384315	0.0401042	Not_Sig	0.0306341	0.0853921	Not_Sig	-0.0899413	0.397993	Not_Sig
RAB3A	-0.0486471	0.350225	Not_Sig	0.181276	3.30517	Sig	0.140009	1.10693	Not_Sig
RAB3B	-0.0217608	0.305435	Not_Sig	0.197445	1.75835	Sig	-0.033993	0.205744	Not_Sig
RAB3C	-0.014538	0.13183	Not_Sig	0.0118183	0.0458564	Not_Sig	0.244887	1.57221	Sig
RAB3D	-0.00872528	0.157061	Not_Sig	0.00313338	0.11931	Not_Sig	-0.0877344	0.175071	Not_Sig
RAB3GAP1	0.07656	0.254503	Not_Sig	0.0186258	0.00326274	Not_Sig	0.010652	0.396426	Not_Sig
RAB3GAP2	0.0745692	0.230716	Not_Sig	-0.00439807	0.389816	Not_Sig	0.00242704	0.418722	Not_Sig
RAB4A	0.0730064	0.225022	Not_Sig	0.0291357	0.129284	Not_Sig	0.0303954	0.893239	Not_Sig
RAB5A	0.0214748	0.0478029	Not_Sig	0.0210351	0.02698	Not_Sig	0.11885	1.37291	Sig
RAB5B	0.0428527	0.0446241	Not_Sig	0.0423071	0.338616	Not_Sig	0.0131138	0.521291	Not_Sig
RAB5C	0.0374792	0.0302874	Not_Sig	0.0417506	0.465682	Not_Sig	0.0133164	0.780387	Not_Sig
RAB6B	0.104616	0.394371	Not_Sig	0.0784301	1.42478	Sig	0.0483644	1.05251	Not_Sig
RABEP1	-0.0879099	0.789176	Not_Sig	0.048683	0.617792	Not_Sig	0.133058	1.22338	Not_Sig
RABGAP1	-6.14469e-05	0.153728	Not_Sig	0.0305668	0.422881	Not_Sig	0.102413	1.16388	Not_Sig
RABGAP1L	0.00721608	0.188439	Not_Sig	0.0667306	0.506725	Not_Sig	0.00333701	0.598876	Not_Sig
RABGGTA	0.0916705	0.325815	Not_Sig	0.0389882	0.255778	Not_Sig	-0.189083	1.25972	Not_Sig
RABL6	0.0354024	0.00917286	Not_Sig	0.0952294	1.09211	Not_Sig	0.0143527	1.39848	Sig
RAC1	-0.131163	0.367981	Not_Sig	0.0646968	0.455897	Not_Sig	0.299744	0.53195	Not_Sig
RAC3	-0.333581	0.647081	Not_Sig	0.0906621	0.525577	Not_Sig	-0.0274849	0.0997825	Not_Sig
RALA	-0.0505808	0.156401	Not_Sig	0.0133373	0.0215691	Not_Sig	0.142519	1.12754	Not_Sig
RALB	-0.143341	0.843611	Not_Sig	0.110757	0.774958	Not_Sig	0.204866	0.870685	Not_Sig
RAN	0.0781472	0.131758	Not_Sig	0.0230176	0.0613352	Not_Sig	0.0668417	0.993313	Not_Sig
RANBP1	0.109434	0.547527	Not_Sig	0.0490322	0.469949	Not_Sig	0.0492495	1.71546	Sig
RAP1A	0.0528702	0.039151	Not_Sig	-0.125426	0.716595	Not_Sig	0.0998349	0.805571	Not_Sig
RAP1B	-0.120013	0.770525	Not_Sig	-0.21974	2.71753	Sig	0.31076	1.43274	Sig
RAP1GAP	0.0250349	0.0604684	Not_Sig	0.295354	6.53545	Sig	0.0105918	1.95906	Sig
RAP1GAP2	-0.0159747	0.36648	Not_Sig	0.167432	3.66002	Sig	-0.0614757	0.123242	Not_Sig
RAP1GDS1	-0.0629931	0.385875	Not_Sig	0.0506974	0.633863	Not_Sig	0.113756	1.09287	Not_Sig
RAP2A	-0.0189735	0.12498	Not_Sig	0.161604	1.30403	Sig	0.228981	1.25597	Not_Sig
RAP2B	-0.150595	0.564131	Not_Sig	-0.178227	1.56331	Sig	0.0219659	0.694031	Not_Sig
RAPGEF2	-0.026602	0.239928	Not_Sig	0.0360071	0.27489	Not_Sig	0.108739	1.23965	Not_Sig
RAPGEF4	0.352168	0.751442	Not_Sig	0.293967	3.88999	Sig	0.255374	1.17374	Not_Sig
RARS	-0.0933877	0.815578	Not_Sig	-0.0175825	0.600088	Not_Sig	0.0643124	0.90867	Not_Sig
RARS2	-0.0225854	0.353782	Not_Sig	-0.0549619	1.27281	Not_Sig	0.0604758	0.895182	Not_Sig
RASA3	0.0245545	0.0455502	Not_Sig	-0.024523	0.752185	Not_Sig	-0.128089	0.780581	Not_Sig
RASAL1	0.0681028	0.164512	Not_Sig	0.391182	2.96241	Sig	-0.192278	1.38205	Sig
RASAL2	0.0135205	0.109758	Not_Sig	0.0291595	0.148133	Not_Sig	0.0211912	0.633614	Not_Sig
RASGRF1	0.174861	0.59042	Not_Sig	0.409767	5.94937	Sig	0.0781472	0.968945	Not_Sig
RASGRF2	0.0187559	0.0934933	Not_Sig	0.196011	2.0429	Sig	0.0563239	0.95497	Not_Sig
RB1CC1	-0.0687015	0.926689	Not_Sig	0.0293765	0.210683	Not_Sig	0.0709962	0.887705	Not_Sig
RBBP9	0.0184292	0.0792455	Not_Sig	-0.00257423	0.129728	Not_Sig	-0.138818	0.384132	Not_Sig
RBX1	-0.0335897	0.412836	Not_Sig	0.00635453	0.145642	Not_Sig	0.081768	1.06259	Not_Sig
RCN2	-0.047326	0.602939	Not_Sig	-0.0438737	1.88252	Sig	0.0414379	1.00034	Not_Sig
RDH11	0.0731742	0.249098	Not_Sig	-0.034759	1.32746	Sig	-0.08058	0.24396	Not_Sig
RDH13	0.0867149	0.162462	Not_Sig	-0.0181415	0.134725	Not_Sig	-0.0130125	0.422713	Not_Sig
RDX	0.322567	0.67135	Not_Sig	-0.0423292	0.951641	Not_Sig	0.133864	1.03416	Not_Sig
REEP1	-0.0228845	0.315989	Not_Sig	0.170789	3.17811	Sig	-0.101835	0.383047	Not_Sig
REEP2	0.102413	0.574857	Not_Sig	0.0361807	0.318415	Not_Sig	-0.0797582	0.387807	Not_Sig
REEP5	0.0618304	0.0936049	Not_Sig	0.0359733	0.224453	Not_Sig	0.0869155	1.10622	Not_Sig
REPS1	0.120809	0.317021	Not_Sig	-0.0678735	1.31689	Sig	-0.0986063	0.280256	Not_Sig
REPS2	0.0300986	0.0188494	Not_Sig	0.151889	0.968451	Not_Sig	0.063023	0.693068	Not_Sig
REXO2	-0.2015	1.13497	Not_Sig	0.186249	1.29501	Not_Sig	0.113233	1.28224	Not_Sig
RFTN2	0.130897	0.379902	Not_Sig	0.39518	4.24256	Sig	0.153603	2.048	Sig
RGS14	-0.0258547	0.3119	Not_Sig	0.244887	3.4117	Sig	-0.042157	0.112563	Not_Sig
RGS6	0.0639826	0.0795632	Not_Sig	0.462178	3.25276	Sig	0.144142	1.38583	Sig
RGS7	-0.0334563	0.250643	Not_Sig	0.189319	1.20826	Not_Sig	0.278677	1.13945	Not_Sig
RGS7BP	0.11145	0.306572	Not_Sig	0.22059	1.95576	Sig	0.179413	0.959576	Not_Sig
RHEB	0.265795	0.769352	Not_Sig	0.00169736	0.168359	Not_Sig	0.0847183	0.832987	Not_Sig
RHOA	0.0156244	0.0511991	Not_Sig	-0.0765242	2.05882	Sig	0.116293	1.43657	Sig
RHOB	-0.167186	1.86306	Sig	0.0323134	0.100867	Not_Sig	0.0483037	1.60394	Sig
RHOG	0.323791	1.10119	Not_Sig	-0.0399194	0.40239	Not_Sig	-0.163367	0.717679	Not_Sig
RHOT1	0.177762	0.65884	Not_Sig	0.00407413	0.173211	Not_Sig	0.0506408	0.765467	Not_Sig
RHOT2	0.00493245	0.208604	Not_Sig	0.0374792	0.206736	Not_Sig	-0.0848196	0.24134	Not_Sig
RIDA	0.017435	0.0482393	Not_Sig	-0.18813	1.2583	Not_Sig	-0.0266249	0.0851457	Not_Sig
RIMS1	0.0545793	0.0892545	Not_Sig	0.142289	1.04854	Not_Sig	0.0401804	0.803694	Not_Sig
RMDN1	-0.171781	1.6447	Sig	-0.0133696	0.188137	Not_Sig	-0.107202	0.298876	Not_Sig
RMDN3	0.0486298	0.0726341	Not_Sig	-0.0298765	0.76277	Not_Sig	-0.062451	0.0989653	Not_Sig
RMND5A	0.197445	0.433472	Not_Sig	0.00702766	0.137854	Not_Sig	0.0682902	0.717097	Not_Sig
RNF14	0.0607623	0.142237	Not_Sig	-0.00611622	0.451976	Not_Sig	0.0451912	0.853249	Not_Sig
RNF214	0.116618	0.582008	Not_Sig	0.0393693	0.330709	Not_Sig	-0.014538	0.545522	Not_Sig
RNH1	0.144043	0.816273	Not_Sig	-0.00511134	0.352533	Not_Sig	-0.0785607	0.239724	Not_Sig
RNPEP	0.187894	1.1091	Not_Sig	-0.0740622	1.71094	Sig	-0.0935775	0.279333	Not_Sig
ROBO2	0.111864	0.735635	Not_Sig	0.0714959	2.20492	Sig	-0.00722208	0.595382	Not_Sig
ROCK2	0.16737	0.256697	Not_Sig	0.0616814	0.627691	Not_Sig	0.177236	1.0812	Not_Sig
ROGDI	-0.0760069	0.436782	Not_Sig	0.0583007	0.547625	Not_Sig	0.0644892	1.46872	Sig
ROMO1	0.0608475	0.182658	Not_Sig	-0.0475791	0.883811	Not_Sig	-0.00667761	0.627649	Not_Sig
RP2	0.0329987	0.0036572	Not_Sig	-0.0449781	0.593321	Not_Sig	-0.146531	0.630036	Not_Sig
RPH3A	0.0417506	0.0394698	Not_Sig	0.0316156	0.0779432	Not_Sig	0.0312955	0.626603	Not_Sig
RPL10	0.104217	0.243633	Not_Sig	-0.0214717	0.572651	Not_Sig	0.0154724	0.390158	Not_Sig
RPL10A	0.0869694	0.0908101	Not_Sig	-0.0565603	0.845026	Not_Sig	0.148331	1.1538	Not_Sig
RPL12	0.0211912	0.140106	Not_Sig	-0.122148	2.97627	Sig	0.0446889	0.763049	Not_Sig
RPL13A	0.329625	0.371333	Not_Sig	-0.0836615	1.36094	Sig	-0.0211088	0.13072	Not_Sig
RPL14	0.0365794	0.0875031	Not_Sig	-0.0747971	1.59867	Sig	0.0103947	0.272894	Not_Sig
RPL17	0.0444536	0.319128	Not_Sig	-0.0444528	0.649849	Not_Sig	0.116618	0.937927	Not_Sig
RPL18	0.128663	0.244243	Not_Sig	-0.051122	1.05239	Not_Sig	0.126507	1.20329	Not_Sig
RPL19	-0.00160936	0.0829256	Not_Sig	-0.045652	1.10371	Not_Sig	0.0475122	0.756431	Not_Sig
RPL21	0.359593	0.30386	Not_Sig	-0.0871393	2.26472	Sig	0.0397332	0.46888	Not_Sig
RPL22	0.362483	0.984697	Not_Sig	-0.0340906	0.477722	Not_Sig	0.0150503	0.594152	Not_Sig
RPL23A	0.370006	0.551035	Not_Sig	-0.0454951	0.722039	Not_Sig	0.00837136	0.353616	Not_Sig
RPL24	0.0103947	0.0707073	Not_Sig	-0.0717177	1.90234	Sig	0.140946	1.10931	Not_Sig
RPL26	0.491745	0.349232	Not_Sig	-0.0623535	1.57528	Sig	0.0542718	0.396383	Not_Sig
RPL27	0.127526	0.182349	Not_Sig	-0.115748	1.86477	Sig	0.124593	0.689357	Not_Sig
RPL27A	0.164467	0.508237	Not_Sig	-0.0374885	0.678989	Not_Sig	-0.0134299	0.27663	Not_Sig
RPL3	-0.0848993	0.463556	Not_Sig	-0.0650072	1.08258	Not_Sig	0.0526376	0.633137	Not_Sig
RPL30	-0.186344	0.507147	Not_Sig	-0.0447792	0.781456	Not_Sig	0.128284	0.777834	Not_Sig
RPL32	0.313538	0.675822	Not_Sig	0.00351511	0.144242	Not_Sig	-0.166665	0.550639	Not_Sig
RPL34	0.383003	0.664772	Not_Sig	-0.0735465	1.49202	Sig	-0.245527	0.87927	Not_Sig
RPL35	0.0165356	0.0257989	Not_Sig	-0.0505808	0.592347	Not_Sig	0.0728787	0.540404	Not_Sig
RPL35A	0.114027	0.1144	Not_Sig	-0.0563335	0.954414	Not_Sig	0.09534	0.828632	Not_Sig
RPL36	0.0223692	0.0216554	Not_Sig	-0.114798	2.98827	Sig	0.0190668	0.658926	Not_Sig
RPL37A	0.110182	0.165835	Not_Sig	-0.0255978	0.679229	Not_Sig	0.00239715	0.397241	Not_Sig
RPL4	0.126921	0.258161	Not_Sig	-0.026236	0.504519	Not_Sig	0.0378186	0.932325	Not_Sig
RPL5	0.0963854	0.168797	Not_Sig	-0.0636572	1.13564	Not_Sig	0.0289837	0.324893	Not_Sig
RPL6	0.100887	0.104749	Not_Sig	-0.0611923	1.45009	Sig	0.184092	1.32842	Sig
RPL7A	0.077386	0.228437	Not_Sig	-0.0591805	1.51971	Sig	0.0158524	0.355966	Not_Sig
RPL8	-0.0683626	0.548435	Not_Sig	0.0132498	0.0419351	Not_Sig	0.0160002	0.481376	Not_Sig
RPL9	0.630567	0.6828	Not_Sig	-0.0604108	1.49258	Sig	0.0964528	1.20033	Not_Sig
RPLP0	0.182659	0.655861	Not_Sig	-0.00738279	0.31872	Not_Sig	-0.100296	0.180817	Not_Sig
RPLP1	0.257442	0.518131	Not_Sig	-0.058826	1.81332	Sig	0.00906198	0.534863	Not_Sig
RPLP2	0.0539758	0.0417115	Not_Sig	-0.0228845	1.00161	Not_Sig	0.0384315	0.723723	Not_Sig
RPN1	0.0173799	0.0844829	Not_Sig	-0.0270132	1.0501	Not_Sig	0.0417231	1.03898	Not_Sig
RPN2	0.0239683	0.0829649	Not_Sig	-0.0642284	2.20079	Sig	-0.0285323	0.207368	Not_Sig
RPS11	0.0650825	0.0459124	Not_Sig	-0.0297968	0.57925	Not_Sig	0.189799	1.04582	Not_Sig
RPS12	0.749833	0.535978	Not_Sig	-0.100683	1.95986	Sig	-0.169802	0.292932	Not_Sig
RPS14	-0.0591805	0.261441	Not_Sig	-0.142083	3.06514	Sig	0.028944	0.482563	Not_Sig
RPS16	-0.165926	0.862965	Not_Sig	0.0692167	0.73232	Not_Sig	0.0546779	0.651818	Not_Sig
RPS18	0.0734581	0.0933885	Not_Sig	-0.105548	0.835026	Not_Sig	0.091833	1.00202	Not_Sig
RPS19	-0.0321264	0.216608	Not_Sig	-0.0760069	1.6793	Sig	0.0576496	1.21006	Not_Sig
RPS2	0.0833346	0.161418	Not_Sig	-0.0611388	1.25894	Not_Sig	0.0356277	0.886057	Not_Sig
RPS20	0.608759	0.636838	Not_Sig	-0.0922819	2.06901	Sig	0.154901	0.896513	Not_Sig
RPS25	0.332644	0.261118	Not_Sig	-0.0660868	1.42223	Sig	0.102089	0.919215	Not_Sig
RPS3	0.0898737	0.077183	Not_Sig	-0.0522364	0.840885	Not_Sig	-0.00474191	0.183602	Not_Sig
RPS4X	-0.112018	0.573427	Not_Sig	-0.0554369	0.852649	Not_Sig	0.0528702	0.690674	Not_Sig
RPS5	-0.094063	0.918178	Not_Sig	-0.0368739	0.823961	Not_Sig	0.0157703	0.505964	Not_Sig
RPS6KA2	0.0767242	0.189724	Not_Sig	-0.00392925	0.271031	Not_Sig	0.0416624	1.05928	Not_Sig
RPS8	0.156609	0.280401	Not_Sig	-0.0560167	1.00159	Not_Sig	0.0402743	0.436264	Not_Sig
RPTOR	0.107568	0.544316	Not_Sig	0.0570356	0.533483	Not_Sig	-0.0875553	0.353821	Not_Sig
RRAGC	0.0416122	0.0521914	Not_Sig	0.0154287	0.0374604	Not_Sig	-0.00102491	0.385556	Not_Sig
RRAS2	-0.960054	0.818886	Not_Sig	-0.141911	0.572204	Not_Sig	0.055388	0.457421	Not_Sig
RRBP1	-0.0178411	0.491716	Not_Sig	-0.0701493	1.57961	Sig	-0.0594441	0.0795859	Not_Sig
RTCB	-0.0172482	0.323197	Not_Sig	0.0190668	0.0069981	Not_Sig	0.0127826	0.607386	Not_Sig
RTN1	-0.0661782	0.25006	Not_Sig	0.113055	3.02782	Sig	0.139536	1.06543	Not_Sig
RTN3	0.0687433	0.165783	Not_Sig	0.0196537	0.209841	Not_Sig	0.0219353	0.857055	Not_Sig
RTN4	-0.0591274	0.222426	Not_Sig	0.0449967	0.425151	Not_Sig	0.0911578	1.00362	Not_Sig
RUFY3	-0.0121914	0.24264	Not_Sig	0.0251862	0.118957	Not_Sig	0.0898737	1.26626	Not_Sig
RUNDC3A	0.0622873	0.171178	Not_Sig	0.128116	3.65637	Sig	-0.0315845	0.144663	Not_Sig
RUVBL1	-0.0131673	0.23407	Not_Sig	-0.0170084	0.545704	Not_Sig	-0.028746	0.326094	Not_Sig
RYR2	0.0826175	0.341398	Not_Sig	0.122707	2.62583	Sig	0.0577821	0.827819	Not_Sig
SACM1L	0.0449967	0.072458	Not_Sig	0.0356277	0.204158	Not_Sig	0.063145	0.710672	Not_Sig
SAMM50	-0.169802	1.1525	Not_Sig	0.0135855	0.0256511	Not_Sig	0.162561	1.72083	Sig
SAR1A	0.0410865	0.0540743	Not_Sig	0.0235727	0.0775643	Not_Sig	0.0265155	0.61191	Not_Sig
SARS	0.116796	0.366317	Not_Sig	0.046152	0.550878	Not_Sig	0.0738661	0.876726	Not_Sig
SBF1	-0.0472485	0.300772	Not_Sig	0.108389	0.642709	Not_Sig	-0.0955432	0.254692	Not_Sig
SCAI	0.0825429	0.133767	Not_Sig	0.0188478	0.0122531	Not_Sig	0.191882	1.25542	Not_Sig
SCAMP1	0.144142	0.382253	Not_Sig	0.00462702	0.167767	Not_Sig	0.0999247	0.679611	Not_Sig
SCAMP5	0.0668417	0.0966407	Not_Sig	0.165476	2.23095	Sig	0.0431643	0.735795	Not_Sig
SCCPDH	-0.12906	1.01808	Not_Sig	-0.0639203	0.927804	Not_Sig	0.357598	1.5399	Sig
SCFD1	0.110271	0.531881	Not_Sig	-0.0359475	1.31435	Sig	0.0234273	0.739819	Not_Sig
SCG2	0.0167106	0.0919294	Not_Sig	-0.0321264	1.39611	Sig	-0.0503002	0.00486896	Not_Sig
SCG3	-0.0579143	0.323667	Not_Sig	0.0576496	0.672087	Not_Sig	0.169736	1.38172	Sig
SCN1A	0.0563239	0.103003	Not_Sig	0.144406	1.85209	Sig	0.13443	1.48747	Sig
SCN1B	-0.071575	0.631137	Not_Sig	0.136911	0.376965	Not_Sig	-0.0446718	0.0573431	Not_Sig
SCN2B	0.010282	0.17196	Not_Sig	0.125784	0.684402	Not_Sig	-0.0307735	0.183023	Not_Sig
SCN4B	0.00176769	0.195057	Not_Sig	0.120483	1.1408	Not_Sig	0.0210351	2.19714	Sig
SCP2	-0.0446268	1.47528	Sig	-0.0172015	0.747569	Not_Sig	0.0177011	0.733004	Not_Sig
SCRN1	0.0923775	0.123766	Not_Sig	0.0795769	1.26961	Not_Sig	0.168868	1.04301	Not_Sig
SCYL1	-0.016241	0.322894	Not_Sig	0.018143	0.00446983	Not_Sig	-0.0857075	0.35497	Not_Sig
SCYL2	-0.00856861	0.130582	Not_Sig	0.00222323	0.17954	Not_Sig	-0.20729	0.557828	Not_Sig
SDCBP	0.275458	1.10056	Not_Sig	-0.0288144	0.804922	Not_Sig	0.0778286	0.988146	Not_Sig
SDF2	0.00921806	0.215727	Not_Sig	-0.0217158	1.02183	Not_Sig	-0.0639203	0.116307	Not_Sig
SDHA	-0.0288684	0.278921	Not_Sig	0.0930498	1.41093	Sig	0.0188478	0.848306	Not_Sig
SDHB	-0.0991334	1.50094	Sig	-0.0249774	0.398081	Not_Sig	0.0192358	0.450903	Not_Sig
SDHC	0.0839996	0.170444	Not_Sig	-0.135987	1.39787	Sig	-0.131576	0.263145	Not_Sig
SDR39U1	-0.0565603	0.170769	Not_Sig	-0.0432986	0.530869	Not_Sig	0.0687433	1.47609	Sig
SEC14L2	0.0300172	0.0269916	Not_Sig	-0.0918802	1.58718	Sig	-0.057778	0.0622051	Not_Sig
SEC22B	0.0952294	0.449673	Not_Sig	-0.0266249	0.902365	Not_Sig	0.0713482	1.07045	Not_Sig
SEC23A	0.0517784	0.124924	Not_Sig	-0.0649127	2.09787	Sig	0.0241245	0.751368	Not_Sig
SEC24C	0.139054	0.73143	Not_Sig	0.0211912	0.0360325	Not_Sig	-0.00889467	0.749861	Not_Sig
SEC31A	0.195518	0.878429	Not_Sig	-0.0283167	0.962804	Not_Sig	0.0760343	0.851536	Not_Sig
SEC61B	0.0423071	0.0277236	Not_Sig	-0.072378	1.99662	Sig	-0.010698	0.600115	Not_Sig
SEC63	-0.0360859	0.61887	Not_Sig	-0.00672099	0.706561	Not_Sig	0.0168345	0.427777	Not_Sig
SEL1L	-0.0530882	1.84811	Sig	0.0622873	0.951087	Not_Sig	0.0256204	0.890841	Not_Sig
2020-09-11	0.0589083	0.0269905	Not_Sig	0.190187	2.19271	Sig	0.370006	1.16336	Not_Sig
2020-09-02	0.160355	0.350695	Not_Sig	-0.0804198	1.48079	Sig	0.0971051	1.08831	Not_Sig
2020-09-03	0.697679	0.964587	Not_Sig	0.259203	3.17197	Sig	0.298665	1.49177	Sig
2020-09-04	-0.0966581	0.622333	Not_Sig	0.0599482	0.178693	Not_Sig	0.00122169	0.307351	Not_Sig
2020-09-06	-0.0290475	0.129654	Not_Sig	-0.158205	1.91818	Sig	-0.112018	0.183521	Not_Sig
2020-09-07	-0.0961862	0.156535	Not_Sig	0.148331	1.76607	Sig	0.512311	1.46394	Sig
2020-09-08	0.0900566	0.131117	Not_Sig	0.152079	2.56005	Sig	0.0489479	0.578495	Not_Sig
2020-09-09	0.105237	0.361435	Not_Sig	0.176524	2.05745	Sig	-0.26215	1.31869	Sig
SERAC1	-0.018	0.134094	Not_Sig	0.00828177	0.0374402	Not_Sig	-0.106377	0.178565	Not_Sig
SERBP1	0.269386	1.19154	Not_Sig	-0.00722208	0.599146	Not_Sig	-0.0771105	0.158215	Not_Sig
SERINC3	0.185461	0.332939	Not_Sig	0.0428527	0.315908	Not_Sig	0.0318594	0.460696	Not_Sig
SERPINI1	-0.0593545	0.248009	Not_Sig	0.149082	2.19686	Sig	0.152079	1.14672	Not_Sig
SETD7	0.00642122	0.10446	Not_Sig	0.0390739	0.177157	Not_Sig	0.0513002	0.710642	Not_Sig
SFXN1	-0.135987	0.569349	Not_Sig	0.0905906	0.389573	Not_Sig	-0.0181415	0.103692	Not_Sig
SFXN3	-0.113681	0.982671	Not_Sig	0.143361	0.774042	Not_Sig	-0.267428	0.943333	Not_Sig
SFXN5	0.106801	0.320319	Not_Sig	0.0644129	0.371727	Not_Sig	-0.0917523	0.278996	Not_Sig
SGIP1	0.154033	0.189715	Not_Sig	0.350066	3.12953	Sig	0.232874	1.22038	Not_Sig
SGTA	-0.0205624	0.243056	Not_Sig	0.0717438	1.42622	Sig	-0.0332494	0.295075	Not_Sig
SGTB	-0.0759456	1.21763	Not_Sig	-0.0160577	0.382381	Not_Sig	0.0633376	1.27582	Not_Sig
SH3BGRL2	0.0141412	0.0212113	Not_Sig	-0.300891	1.25415	Not_Sig	0.57391	1.48153	Sig
SH3BGRL3	0.150372	0.395779	Not_Sig	0.000872788	0.166466	Not_Sig	-0.0444528	0.0406554	Not_Sig
SH3GL1	-0.365488	0.566067	Not_Sig	0.0156474	0.0279195	Not_Sig	0.0415091	0.57504	Not_Sig
SH3GL2	0.156095	0.152674	Not_Sig	0.359593	3.1918	Sig	0.207943	1.0208	Not_Sig
SH3GL3	0.361967	0.731445	Not_Sig	0.275458	1.42589	Sig	0.226781	1.65212	Sig
SH3GLB1	0.00151943	0.0866859	Not_Sig	-0.0503002	0.683887	Not_Sig	0.126618	0.799353	Not_Sig
SH3GLB2	-0.0760707	0.485587	Not_Sig	-0.0430936	1.00192	Not_Sig	0.0050646	0.615347	Not_Sig
SH3KBP1	0.161604	0.278236	Not_Sig	0.113233	1.97851	Sig	0.0196537	0.684654	Not_Sig
SHANK1	0.018143	0.0508595	Not_Sig	0.303854	2.97614	Sig	-0.101305	0.203798	Not_Sig
SHANK2	0.142413	0.634184	Not_Sig	0.139917	1.93419	Sig	-0.0900718	0.287788	Not_Sig
SHISA4	0.209209	0.66619	Not_Sig	-0.0803298	0.894428	Not_Sig	-0.488228	1.8741	Sig
SHMT2	0.027214	0.0407421	Not_Sig	-0.0156633	0.394618	Not_Sig	-0.0173389	0.558713	Not_Sig
SHROOM2	-0.0321768	0.906971	Not_Sig	-0.0453898	1.10389	Not_Sig	-0.09053	0.477634	Not_Sig
SIK3	0.0404286	0.0369728	Not_Sig	0.081768	1.79934	Sig	-0.0146521	0.442847	Not_Sig
SIPA1L1	-0.0636572	0.96316	Not_Sig	0.0177011	0.00954032	Not_Sig	0.0755757	1.03921	Not_Sig
SIRPA	0.0903011	0.119986	Not_Sig	0.300115	4.28891	Sig	0.0869694	0.884266	Not_Sig
SIRT2	0.441121	0.887026	Not_Sig	0.0941253	0.581848	Not_Sig	-0.171781	0.301463	Not_Sig
SIRT5	0.48289	1.06849	Not_Sig	-0.0535811	0.297965	Not_Sig	-0.0854966	0.121962	Not_Sig
SLC12A2	0.105863	0.219419	Not_Sig	-0.0920485	1.30224	Sig	0.0352482	0.470627	Not_Sig
SLC12A5	0.0573575	0.161421	Not_Sig	0.242905	3.71891	Sig	-0.0167769	0.686073	Not_Sig
SLC12A6	0.0604758	0.143687	Not_Sig	0.16737	2.67453	Sig	-0.0314268	0.170054	Not_Sig
SLC13A5	0.293037	0.598893	Not_Sig	0.608759	2.16868	Sig	-0.875428	1.06607	Not_Sig
SLC17A6	0.0119466	0.0625942	Not_Sig	-0.404687	4.05084	Sig	-0.083128	0.141118	Not_Sig
SLC17A7	0.261135	0.489156	Not_Sig	0.303384	1.5281	Sig	0.116147	1.23371	Not_Sig
SLC1A2	0.86981	1.01538	Not_Sig	0.164467	2.23159	Sig	0.176076	0.737503	Not_Sig
SLC1A3	0.124304	0.184396	Not_Sig	0.0609196	0.470194	Not_Sig	0.261135	1.54192	Sig
SLC1A4	-0.0249774	0.19423	Not_Sig	0.181678	1.94183	Sig	-0.00466574	0.340118	Not_Sig
SLC22A23	-0.130824	1.07635	Not_Sig	-0.0877344	1.06991	Not_Sig	-0.00570904	0.361098	Not_Sig
SLC24A2	0.0257175	0.0242022	Not_Sig	0.127526	0.907507	Not_Sig	0.114297	1.10149	Not_Sig
SLC25A1	-0.114102	0.810948	Not_Sig	-0.0131872	0.297391	Not_Sig	-0.0151455	0.34591	Not_Sig
SLC25A10	-0.0747971	0.463875	Not_Sig	-0.095002	0.85054	Not_Sig	-0.0371454	0.113089	Not_Sig
SLC25A11	0.0869155	0.102795	Not_Sig	0.0658599	0.281713	Not_Sig	0.0209008	0.30435	Not_Sig
SLC25A12	-0.0906877	0.588486	Not_Sig	0.210247	2.47179	Sig	0.0229472	0.220304	Not_Sig
SLC25A18	-0.0213589	0.519885	Not_Sig	0.232369	2.086	Sig	-0.143341	0.892776	Not_Sig
SLC25A20	-0.177018	1.25873	Not_Sig	-0.00188895	0.0657374	Not_Sig	-0.0222982	0.171758	Not_Sig
SLC25A22	-0.0274849	0.264713	Not_Sig	0.025753	0.0435451	Not_Sig	-0.0717891	0.110688	Not_Sig
SLC25A23	-0.0728734	0.541623	Not_Sig	-0.0192879	0.42419	Not_Sig	-0.00154743	0.675146	Not_Sig
SLC25A24	-0.488228	1.11042	Not_Sig	-0.122725	1.40197	Sig	-0.0233729	0.221406	Not_Sig
SLC25A25	-0.0555419	0.681788	Not_Sig	0.162201	1.93847	Sig	-0.0579143	0.0356072	Not_Sig
SLC25A3	-0.158531	0.84982	Not_Sig	-0.0341719	0.466219	Not_Sig	0.181678	0.904146	Not_Sig
SLC25A4	-0.404687	0.946703	Not_Sig	0.154901	1.30247	Sig	0.335392	1.08058	Not_Sig
SLC25A44	0.319116	0.758716	Not_Sig	0.121864	1.40557	Sig	-0.235686	0.747854	Not_Sig
SLC25A46	0.0480396	0.0635305	Not_Sig	-0.00341885	0.195638	Not_Sig	0.0520652	0.771099	Not_Sig
SLC25A5	-0.0419285	0.14115	Not_Sig	-0.0883771	1.19802	Not_Sig	0.0516565	0.687392	Not_Sig
SLC25A51	-0.118363	0.863048	Not_Sig	-0.0436552	0.298499	Not_Sig	-0.0887547	0.182923	Not_Sig
SLC27A4	0.0281762	0.0312097	Not_Sig	0.0897108	0.985587	Not_Sig	-0.125426	0.522672	Not_Sig
SLC2A1	0.0219659	0.0474168	Not_Sig	-0.328557	7.00757	Sig	-0.000106107	0.4956	Not_Sig
SLC2A3	-0.0388469	0.175969	Not_Sig	-0.0302438	0.351559	Not_Sig	0.362483	1.63416	Sig
SLC30A1	-0.0706745	0.662381	Not_Sig	-0.0191247	0.23038	Not_Sig	0.0248184	0.735669	Not_Sig
SLC30A9	-0.215367	0.98944	Not_Sig	-0.013589	0.35699	Not_Sig	0.206754	0.982795	Not_Sig
SLC32A1	0.128116	0.408734	Not_Sig	0.630567	7.14648	Sig	-0.322454	1.12017	Not_Sig
SLC38A1	0.0415091	0.0242578	Not_Sig	0.134041	2.36317	Sig	0.091554	0.864747	Not_Sig
SLC38A3	-0.0412145	0.665015	Not_Sig	0.380152	2.38328	Sig	-0.0850429	0.205471	Not_Sig
SLC39A10	0.00890037	0.0765245	Not_Sig	-0.0837977	2.41254	Sig	0.102873	0.736673	Not_Sig
SLC3A2	-0.0211088	0.178721	Not_Sig	-0.0906877	1.53221	Sig	0.0118183	0.598889	Not_Sig
SLC44A1	0.194223	0.346554	Not_Sig	0.105968	0.662487	Not_Sig	0.161303	0.68322	Not_Sig
SLC44A2	0.110462	0.15958	Not_Sig	-0.284812	4.05892	Sig	-0.0836615	0.0989719	Not_Sig
SLC4A10	0.167432	0.294507	Not_Sig	1.82954e-06	0.231853	Not_Sig	0.106732	0.749605	Not_Sig
SLC4A4	0.147645	0.282249	Not_Sig	0.220956	1.83811	Sig	-0.0166663	0.261794	Not_Sig
SLC6A1	-0.00601886	0.195792	Not_Sig	0.328585	5.37574	Sig	-0.0341719	0.138328	Not_Sig
SLC6A11	0.0509952	0.0680422	Not_Sig	0.448409	3.90184	Sig	-0.0311483	0.14642	Not_Sig
SLC6A17	-0.123767	1.65507	Sig	0.277466	4.87298	Sig	0.0519859	0.934015	Not_Sig
SLC7A14	-0.000790653	0.189644	Not_Sig	-0.0399438	0.721466	Not_Sig	-0.105548	0.284786	Not_Sig
SLC7A8	0.0801489	0.177465	Not_Sig	-0.291154	3.13495	Sig	-0.111235	0.331696	Not_Sig
SLC8A1	-0.0134299	0.138974	Not_Sig	0.172656	2.19719	Sig	0.093257	0.616209	Not_Sig
SLC8A2	-0.0446718	0.280572	Not_Sig	0.441121	3.47399	Sig	0.0242107	0.925324	Not_Sig
SLC9A1	0.142519	0.625298	Not_Sig	0.0162874	0.0183656	Not_Sig	-0.148368	0.56811	Not_Sig
SLC9A3R1	0.159768	0.530573	Not_Sig	-0.106799	2.09418	Sig	-0.0408271	0.0827283	Not_Sig
SLC9A6	-0.010698	0.462628	Not_Sig	0.0920394	1.77021	Sig	0.0442265	0.611881	Not_Sig
SLK	-0.0267462	0.489902	Not_Sig	-0.0429622	1.38714	Sig	0.0363686	0.859806	Not_Sig
SLMAP	0.0336183	0.00320177	Not_Sig	-0.00311605	0.338389	Not_Sig	-0.0288144	0.12363	Not_Sig
SMPD3	0.177236	0.456986	Not_Sig	0.26628	1.85412	Sig	-0.215367	0.734349	Not_Sig
SNAP25	-0.0595458	0.141768	Not_Sig	0.0988359	2.01022	Sig	0.31695	1.73139	Sig
SNAP29	0.0378186	0.0239996	Not_Sig	0.010652	0.0685646	Not_Sig	-0.0257576	0.244221	Not_Sig
SNAP47	0.0289837	0.0620318	Not_Sig	0.0604758	1.16023	Not_Sig	-0.102677	0.830432	Not_Sig
SNAP91	0.181276	0.140994	Not_Sig	0.31076	3.45779	Sig	0.418111	1.32561	Sig
SNCA	0.381968	0.280953	Not_Sig	0.0611868	0.154956	Not_Sig	0.257442	0.935154	Not_Sig
SNCB	-0.173988	0.83873	Not_Sig	0.361967	3.05418	Sig	0.0685923	1.10813	Not_Sig
SND1	0.132152	0.50032	Not_Sig	0.00239715	0.330953	Not_Sig	-0.0075589	0.456628	Not_Sig
SNX1	-0.0300893	0.397983	Not_Sig	-0.0199762	0.592246	Not_Sig	-0.0243369	0.139852	Not_Sig
SNX2	0.128867	0.345773	Not_Sig	-0.0450496	1.02432	Not_Sig	0.056654	0.545057	Not_Sig
SNX27	-0.00264085	0.242907	Not_Sig	0.0927097	1.24276	Not_Sig	0.0573575	1.37026	Sig
SNX3	0.101184	0.314411	Not_Sig	-0.026602	0.979186	Not_Sig	0.120051	1.06545	Not_Sig
SNX4	-0.132404	1.36689	Sig	0.0467273	0.278726	Not_Sig	0.0615101	1.3032	Sig
SNX5	-0.109292	1.28043	Not_Sig	-0.0371454	0.62526	Not_Sig	-0.0486055	0.00981825	Not_Sig
SNX6	-0.049387	0.437645	Not_Sig	-0.071575	1.17692	Not_Sig	0.0144967	0.410248	Not_Sig
SOD1	-0.00853064	0.0509853	Not_Sig	-0.0807376	1.2955	Not_Sig	0.365633	1.33688	Sig
SOD2	0.180537	0.149681	Not_Sig	-0.019525	0.162243	Not_Sig	0.277466	1.3955	Sig
SOGA3	-0.0358889	0.658035	Not_Sig	0.136672	3.3522	Sig	0.0390739	1.18104	Not_Sig
SORBS1	0.0803752	0.304446	Not_Sig	0.0920134	1.6554	Sig	0.0426851	0.607176	Not_Sig
SORBS2	0.0920134	0.295186	Not_Sig	-0.0233729	0.928602	Not_Sig	-0.0429622	1.03437	Not_Sig
SPAG9	0.08309	0.263385	Not_Sig	0.0383413	0.383291	Not_Sig	0.0550111	0.805948	Not_Sig
SPARCL1	0.078022	0.0551706	Not_Sig	-0.278676	7.36962	Sig	0.243193	1.48082	Sig
SPCS2	0.0526376	0.112032	Not_Sig	-0.0260637	0.877933	Not_Sig	0.0740337	0.874213	Not_Sig
SPECC1	0.00411002	0.292458	Not_Sig	0.124429	2.77888	Sig	0.00214493	0.488574	Not_Sig
SPG7	-0.142924	1.46719	Sig	0.000372897	0.219753	Not_Sig	-0.047165	0.0327565	Not_Sig
SPHKAP	-0.00102491	0.180217	Not_Sig	0.353917	5.13692	Sig	-0.126524	0.506332	Not_Sig
SPIRE1	-0.0371454	0.263169	Not_Sig	0.0887469	1.45482	Sig	0.0609196	0.952268	Not_Sig
SPRYD4	0.0408032	0.0279256	Not_Sig	0.0738909	0.34811	Not_Sig	-0.328557	1.30068	Not_Sig
SPTAN1	0.00264166	0.0622284	Not_Sig	0.135133	1.16223	Not_Sig	0.241506	0.975654	Not_Sig
SPTB	0.0224127	0.0516896	Not_Sig	0.304838	3.99337	Sig	-0.0604108	0.0954293	Not_Sig
SPTBN1	-0.0125867	0.0815153	Not_Sig	0.0537295	0.250913	Not_Sig	0.247253	1.08968	Not_Sig
SPTBN2	0.000872788	0.0951636	Not_Sig	0.219211	2.40463	Sig	-0.0744932	0.174767	Not_Sig
SPTBN4	0.11572	0.889324	Not_Sig	0.216609	2.24891	Sig	-0.157988	1.95014	Sig
SRCIN1	-0.0994784	0.816488	Not_Sig	0.0764667	0.560479	Not_Sig	-0.0288684	0.190071	Not_Sig
SRGAP2	-0.0105333	0.315667	Not_Sig	0.136152	3.32821	Sig	-0.00372388	0.486388	Not_Sig
SRGAP3	0.0542718	0.105768	Not_Sig	-0.0318987	0.941342	Not_Sig	0.0449967	1.61897	Sig
SRI	-0.183543	1.311	Sig	0.0113596	0.0855242	Not_Sig	0.0963854	0.570373	Not_Sig
SRM	0.0249138	0.0486187	Not_Sig	0.0687433	0.75497	Not_Sig	-0.0356947	0.233867	Not_Sig
SRPRB	0.0788509	0.330691	Not_Sig	-0.0065954	0.405597	Not_Sig	0.0371999	1.27527	Not_Sig
SRR	-0.0495192	0.866591	Not_Sig	-0.0600528	1.29793	Not_Sig	0.0423071	1.73592	Sig
SSR4	-0.0413697	0.579466	Not_Sig	-0.0579143	1.66229	Sig	0.0308236	1.40662	Sig
ST13	0.0542018	0.0477755	Not_Sig	-0.0372383	1.17465	Not_Sig	0.112395	0.94653	Not_Sig
STAM	0.0373013	0.0372772	Not_Sig	-0.0213027	0.597934	Not_Sig	-0.026236	0.144216	Not_Sig
STIM1	0.055183	0.204517	Not_Sig	-0.0595458	2.87523	Sig	-0.095002	0.647281	Not_Sig
STIP1	0.0196588	0.0647548	Not_Sig	0.0406688	0.376477	Not_Sig	0.0686882	1.30042	Not_Sig
STK24	0.0675261	0.136087	Not_Sig	-0.00889467	0.411047	Not_Sig	0.0508693	1.55815	Sig
STK39	-0.131468	1.07271	Not_Sig	0.0430974	0.327226	Not_Sig	0.0876923	0.99911	Not_Sig
STMN1	0.0734072	0.180024	Not_Sig	0.0328859	0.149681	Not_Sig	0.0156474	1.44924	Sig
STMN2	0.032931	0.00198893	Not_Sig	0.0998349	1.87658	Sig	0.197658	1.2152	Not_Sig
STMN3	-0.0234212	0.39887	Not_Sig	0.0741471	1.57756	Sig	-0.0244686	0.349085	Not_Sig
STOML2	0.0612179	0.0957953	Not_Sig	-0.0530882	0.812417	Not_Sig	0.0169567	0.89304	Not_Sig
STRAP	0.0886548	0.264613	Not_Sig	0.0138201	0.0773393	Not_Sig	0.00544946	0.54008	Not_Sig
STRIP1	-0.00497655	0.269074	Not_Sig	0.0948833	2.50346	Sig	-0.0119247	0.730688	Not_Sig
STRN	-0.0187705	0.50166	Not_Sig	0.011543	0.0779619	Not_Sig	-0.00418039	0.470061	Not_Sig
STRN3	0.0835504	0.388207	Not_Sig	0.0059028	0.154247	Not_Sig	0.0429473	1.31611	Sig
STRN4	-0.0307735	0.5606	Not_Sig	0.0869694	1.46067	Sig	-0.0399438	0.140583	Not_Sig
STT3A	0.112395	0.403865	Not_Sig	-0.109292	3.78119	Sig	-0.113681	0.28094	Not_Sig
STUB1	-0.00275255	0.185722	Not_Sig	0.0200315	0.0191543	Not_Sig	-0.00716309	0.754633	Not_Sig
STX12	0.0595647	0.112371	Not_Sig	0.0760343	1.33678	Sig	0.0447694	0.856926	Not_Sig
STX1A	-0.168307	0.679041	Not_Sig	0.270908	2.88146	Sig	0.0750315	0.479841	Not_Sig
STX1B	-0.00558458	0.0642965	Not_Sig	0.243193	1.97822	Sig	0.309339	1.12755	Not_Sig
STX7	-0.0439198	0.238544	Not_Sig	0.100258	2.03248	Sig	0.169257	1.28777	Not_Sig
STXBP1	-0.0444528	0.0735451	Not_Sig	0.236822	3.08988	Sig	0.48289	1.14312	Not_Sig
STXBP3	0.0430974	0.0348923	Not_Sig	-0.113424	2.27043	Sig	0.0784301	1.16211	Not_Sig
STXBP5	0.193557	0.731112	Not_Sig	0.0239998	0.0611163	Not_Sig	0.0268081	0.446016	Not_Sig
STXBP5L	-0.0154567	0.228325	Not_Sig	0.0474478	0.336087	Not_Sig	0.0820129	0.738369	Not_Sig
STXBP6	0.114509	0.524504	Not_Sig	-0.0112703	0.19932	Not_Sig	-0.122103	0.883799	Not_Sig
SUCLA2	-0.183075	0.581261	Not_Sig	0.00902879	0.0641294	Not_Sig	0.35685	1.05805	Not_Sig
SUCLG1	0.0897108	0.169367	Not_Sig	0.00364436	0.074736	Not_Sig	0.109434	1.15686	Not_Sig
SUCLG2	-0.0665412	0.26266	Not_Sig	-0.192518	2.80496	Sig	-0.17285	0.384611	Not_Sig
SUGT1	-0.138818	1.76004	Sig	0.0281122	0.102111	Not_Sig	0.111864	1.44756	Sig
SULT4A1	-0.0314268	0.527588	Not_Sig	0.092804	2.082	Sig	0.0239683	1.86991	Sig
SUPV3L1	0.0994265	0.253111	Not_Sig	0.0417231	0.204948	Not_Sig	0.0182582	0.431523	Not_Sig
SURF4	0.0694001	0.262695	Not_Sig	-0.0602932	2.70232	Sig	-0.0866823	0.334149	Not_Sig
SV2A	0.100258	0.148892	Not_Sig	0.194223	2.38678	Sig	0.156787	0.759059	Not_Sig
SV2B	-0.056411	0.194577	Not_Sig	0.226781	0.710118	Not_Sig	0.22379	0.880113	Not_Sig
SV2C	0.00759812	0.0858608	Not_Sig	0.046863	0.135266	Not_Sig	-0.0481787	0.0133212	Not_Sig
SVOP	0.0596156	0.120288	Not_Sig	0.156787	2.03797	Sig	-0.122148	0.272908	Not_Sig
SYAP1	-0.0243369	0.265121	Not_Sig	-0.032	0.927548	Not_Sig	0.0224127	0.77629	Not_Sig
SYN1	0.000372897	0.0740673	Not_Sig	0.443911	3.39067	Sig	0.0452429	0.97963	Not_Sig
SYN2	0.138248	0.167858	Not_Sig	0.45338	4.82574	Sig	0.115361	0.609498	Not_Sig
SYN3	0.424847	1.54573	Sig	0.383003	2.37262	Sig	-0.018	0.248697	Not_Sig
SYNCRIP	-0.0659887	0.368512	Not_Sig	0.0646342	0.688444	Not_Sig	0.0583007	1.00825	Not_Sig
SYNE1	0.0280665	0.0423745	Not_Sig	0.0872239	1.166	Not_Sig	0.0310605	0.70407	Not_Sig
SYNGAP1	0.00785398	0.13594	Not_Sig	0.170116	2.11291	Sig	-0.159065	0.833728	Not_Sig
SYNJ1	-0.0266249	0.215934	Not_Sig	0.129432	2.48318	Sig	0.107599	0.819151	Not_Sig
SYNJ2BP-COX16	-0.123426	0.980536	Not_Sig	-0.0797582	1.36698	Sig	0.0783519	0.700638	Not_Sig
SYNPO	0.041154	0.0461583	Not_Sig	0.204866	2.11503	Sig	-0.0569378	0.0658105	Not_Sig
SYNPR	0.0671728	0.0844835	Not_Sig	0.669945	6.87995	Sig	0.0627882	0.695145	Not_Sig
SYNRG	0.0900925	0.319174	Not_Sig	-0.0128599	0.429967	Not_Sig	0.018143	0.443759	Not_Sig
SYP	0.462178	0.915348	Not_Sig	0.35685	3.40136	Sig	0.0903244	0.692741	Not_Sig
SYT1	-0.17285	0.295549	Not_Sig	0.0757361	0.652982	Not_Sig	0.350066	1.27932	Not_Sig
SYT12	0.120051	0.41445	Not_Sig	0.0347315	0.0555264	Not_Sig	-0.0762428	0.208494	Not_Sig
SYT2	0.091833	0.31903	Not_Sig	-0.189083	1.55522	Sig	-0.0432986	0.0694376	Not_Sig
SYT7	0.0253267	0.0371297	Not_Sig	0.211555	2.43976	Sig	-0.0608197	0.0800001	Not_Sig
TACC1	-0.0288144	0.288515	Not_Sig	0.0135205	0.273212	Not_Sig	0.103667	1.28234	Not_Sig
TACO1	-0.0803298	1.2481	Not_Sig	-0.0148636	0.327292	Not_Sig	-0.0358889	0.222292	Not_Sig
TAGLN3	0.0436574	0.030097	Not_Sig	-0.0284683	0.569232	Not_Sig	0.126921	1.26572	Not_Sig
TALDO1	0.0243894	0.0377312	Not_Sig	0.0392266	0.201425	Not_Sig	0.072757	1.58129	Sig
TAMM41	0.22379	0.589228	Not_Sig	-0.0716299	0.421712	Not_Sig	-0.122725	0.306115	Not_Sig
TANC2	0.0154724	0.0797183	Not_Sig	0.116325	1.56029	Sig	0.0365794	0.943455	Not_Sig
TAOK1	-0.101835	0.806966	Not_Sig	0.0575786	0.644617	Not_Sig	0.0844592	0.709182	Not_Sig
TARS	-0.0955432	1.26886	Not_Sig	-0.056411	1.57741	Sig	0.0588565	1.35778	Sig
TARS2	-0.0160577	0.303879	Not_Sig	-0.0204375	0.507642	Not_Sig	-0.0653771	0.105596	Not_Sig
TBC1D10B	0.0821507	0.163796	Not_Sig	0.0770038	0.509462	Not_Sig	-0.168307	0.73384	Not_Sig
TBC1D24	0.279842	1.53447	Sig	0.0627882	0.324108	Not_Sig	-0.150575	0.485093	Not_Sig
TBCA	-0.0709446	0.774533	Not_Sig	-0.0445313	1.10851	Not_Sig	0.0262058	0.541275	Not_Sig
TBCC	0.0590112	0.179715	Not_Sig	0.0531064	0.689131	Not_Sig	-0.18405	1.95825	Sig
TBCE	0.0143527	0.103408	Not_Sig	-0.0139972	0.422408	Not_Sig	-0.00986083	0.457837	Not_Sig
TBRG4	0.058614	0.180421	Not_Sig	0.028944	0.160335	Not_Sig	-0.177018	0.968521	Not_Sig
TCEAL3	0.0265503	0.014701	Not_Sig	0.0630862	0.342065	Not_Sig	0.042056	1.01517	Not_Sig
TCP1	0.231673	0.381566	Not_Sig	0.0243894	0.0706035	Not_Sig	0.270445	1.94001	Sig
TDRKH	0.123638	0.671216	Not_Sig	0.037218	0.264227	Not_Sig	0.00849583	0.736694	Not_Sig
TECPR1	-0.020643	0.368077	Not_Sig	0.139054	1.6036	Sig	-0.071575	0.16159	Not_Sig
TECR	0.00486037	0.758536	Not_Sig	-0.111235	2.0002	Sig	0.00331274	0.255064	Not_Sig
TENM2	0.0210351	0.0452436	Not_Sig	-0.128089	2.81019	Sig	0.0106278	1.08371	Not_Sig
TENM4	-0.00792535	0.481612	Not_Sig	-0.0576858	1.43542	Sig	-0.108367	1.02133	Not_Sig
TFAM	-0.097661	0.405762	Not_Sig	0.0700594	0.250519	Not_Sig	0.176524	0.769317	Not_Sig
TFG	-0.0920485	1.01339	Not_Sig	-0.0703903	1.76231	Sig	0.0540152	0.798301	Not_Sig
TFRC	0.0074044	0.112135	Not_Sig	-0.0121318	0.70793	Not_Sig	-0.0223673	0.308867	Not_Sig
TH	0.107599	0.167206	Not_Sig	0.360361	3.98759	Sig	-0.0709446	0.122946	Not_Sig
THEM4	-0.055784	0.204585	Not_Sig	-0.0130668	0.042224	Not_Sig	0.0202946	0.392112	Not_Sig
THNSL1	0.00926915	0.0961092	Not_Sig	-0.0167128	0.183066	Not_Sig	0.0280665	0.761149	Not_Sig
THOP1	-0.00722208	0.237316	Not_Sig	0.0690646	0.488126	Not_Sig	-0.0549619	0.032091	Not_Sig
THY1	-0.000583927	0.0481089	Not_Sig	0.355777	4.27072	Sig	0.242905	0.992898	Not_Sig
TIAM2	0.0699658	0.226618	Not_Sig	0.404641	6.92645	Sig	0.00488847	1.06349	Not_Sig
TIMM10	-0.174215	0.877696	Not_Sig	0.332644	2.82725	Sig	0.126332	0.780547	Not_Sig
TIMM13	-0.160615	2.16886	Sig	-0.0418361	0.920714	Not_Sig	0.00169736	0.298251	Not_Sig
TIMM22	0.0726102	0.118337	Not_Sig	0.118524	1.37784	Sig	-0.0731978	0.0940775	Not_Sig
TIMM44	-0.09053	0.711362	Not_Sig	0.0475122	0.346849	Not_Sig	-0.101354	0.465221	Not_Sig
TIMM50	-0.00716309	0.0955541	Not_Sig	0.0801489	1.03925	Not_Sig	-0.0421034	0.0489491	Not_Sig
TIMM9	-0.0854966	0.630218	Not_Sig	0.00234695	0.0378676	Not_Sig	0.210247	1.48742	Sig
TIPRL	0.0283418	0.018241	Not_Sig	0.0661972	0.824688	Not_Sig	0.0902664	1.34026	Sig
TJP1	-0.0332494	0.489269	Not_Sig	-0.0555419	2.34963	Sig	0.0533729	1.00535	Not_Sig
TKT	-0.164815	2.02003	Sig	0.0468418	0.410119	Not_Sig	-0.167186	0.797453	Not_Sig
TLN1	0.121864	1.09888	Not_Sig	-0.0618931	1.51941	Sig	-0.120013	0.716835	Not_Sig
TLN2	-0.03905	0.648764	Not_Sig	0.000248752	0.139717	Not_Sig	-0.0439198	0.0517888	Not_Sig
TM9SF2	0.150812	0.469171	Not_Sig	-0.0357515	1.52872	Sig	0.0434272	0.678528	Not_Sig
TM9SF3	-0.00479988	0.235275	Not_Sig	-0.043153	1.54141	Sig	0.0941253	1.24257	Not_Sig
TM9SF4	0.0672744	0.304846	Not_Sig	-0.00474191	0.5886	Not_Sig	-0.0703903	0.263879	Not_Sig
TMED10	0.0732716	0.156349	Not_Sig	-0.0820657	3.44644	Sig	-0.0614081	0.0531148	Not_Sig
TMED2	0.011061	0.0657773	Not_Sig	-0.0344341	1.04317	Not_Sig	0.0584707	0.94674	Not_Sig
TMED9	-0.0650072	0.496937	Not_Sig	-0.031056	1.07642	Not_Sig	-0.00220594	0.520632	Not_Sig
TMEFF2	0.0489627	0.0863785	Not_Sig	-0.0468011	1.31218	Sig	0.0753941	1.03861	Not_Sig
TMEM132B	0.00599021	0.140443	Not_Sig	0.0886548	0.765493	Not_Sig	-0.00645773	0.295738	Not_Sig
TMEM30A	0.0586492	0.11479	Not_Sig	0.00897461	0.114121	Not_Sig	0.120483	1.25348	Not_Sig
TMEM65	0.340745	0.654969	Not_Sig	-0.0314268	0.297908	Not_Sig	0.0164623	0.289528	Not_Sig
TMOD1	0.0479158	0.115324	Not_Sig	0.156609	0.984405	Not_Sig	-0.00143157	0.731928	Not_Sig
TMOD2	0.094296	0.105082	Not_Sig	0.226271	3.76254	Sig	0.242672	1.29485	Not_Sig
TMX1	-0.0232568	0.363315	Not_Sig	0.0142906	0.0519499	Not_Sig	0.0844203	1.34336	Sig
TMX2	0.064005	0.128562	Not_Sig	-0.00787137	0.458012	Not_Sig	-0.043153	0.0338906	Not_Sig
TMX3	-0.0517242	0.954904	Not_Sig	-0.0147993	0.6115	Not_Sig	-0.012459	0.401487	Not_Sig
TMX4	-0.0197685	0.340781	Not_Sig	-0.0281354	1.13762	Not_Sig	-0.0183889	0.240821	Not_Sig
TNIK	0.0147001	0.0807997	Not_Sig	-0.0120876	0.531085	Not_Sig	0.0119074	0.491964	Not_Sig
TNKS1BP1	0.0238867	0.065798	Not_Sig	0.00514299	0.121448	Not_Sig	-0.0462306	0.045264	Not_Sig
TNPO2	0.00068673	0.226635	Not_Sig	0.0752681	1.01337	Not_Sig	0.0117942	1.05051	Not_Sig
TNR	0.662636	1.37427	Sig	0.697679	2.81034	Sig	-0.242913	0.512368	Not_Sig
TOMM40	0.0341796	0.00137742	Not_Sig	0.0844203	0.611878	Not_Sig	-0.0526132	0.011272	Not_Sig
TOMM40L	0.165476	0.24846	Not_Sig	0.26761	2.874	Sig	-0.0853021	0.109381	Not_Sig
TPD52	-0.0111594	0.256623	Not_Sig	0.0753941	0.457775	Not_Sig	0.0998887	1.24552	Not_Sig
TPD52L2	0.184092	0.756572	Not_Sig	-0.0311483	0.987706	Not_Sig	-0.0991334	0.460428	Not_Sig
TPI1	0.0417231	0.294907	Not_Sig	-0.064091	1.19584	Not_Sig	-0.0331621	0.531413	Not_Sig
TPM1	-0.0822859	0.392713	Not_Sig	-0.13769	1.21868	Not_Sig	0.250159	1.74601	Sig
TPM3	0.365633	1.20518	Not_Sig	0.0172857	0.0768646	Not_Sig	-0.300891	1.27334	Not_Sig
TPP1	0.226271	1.15437	Not_Sig	-0.122103	2.43942	Sig	-0.0139972	0.358961	Not_Sig
TPP2	0.0308608	0.0146137	Not_Sig	0.0229472	0.0555255	Not_Sig	-0.0335897	0.134602	Not_Sig
TPPP	0.0814453	0.127353	Not_Sig	0.119007	0.279668	Not_Sig	0.0184292	0.506001	Not_Sig
TPPP3	0.170211	0.927627	Not_Sig	0.0218608	0.011636	Not_Sig	-0.0591274	0.0618362	Not_Sig
TPT1	0.116293	0.244406	Not_Sig	-0.0315845	0.72549	Not_Sig	-0.135739	0.372068	Not_Sig
TRAF3	-0.0552087	0.211849	Not_Sig	-0.216006	2.19609	Sig	0.12644	1.21986	Not_Sig
TRAP1	-0.0119247	0.3008	Not_Sig	0.0242107	0.100472	Not_Sig	-0.0754171	0.23317	Not_Sig
TRAPPC10	0.0359733	0.0219756	Not_Sig	0.0314436	0.17056	Not_Sig	-0.0264736	0.352188	Not_Sig
TRAPPC11	0.112273	0.352162	Not_Sig	-0.0304791	0.8367	Not_Sig	0.047683	0.972079	Not_Sig
TRAPPC4	0.0798023	0.2457	Not_Sig	0.0511082	0.450165	Not_Sig	0.0281122	0.686725	Not_Sig
TRAPPC6B	-0.0718734	0.319342	Not_Sig	0.177762	2.02002	Sig	0.189319	1.44124	Sig
TRAPPC8	-0.0675545	0.838549	Not_Sig	-0.00914181	0.41136	Not_Sig	-0.016241	0.325659	Not_Sig
TRAPPC9	-0.0257576	0.547463	Not_Sig	0.0219659	0.0436432	Not_Sig	-0.111593	0.484557	Not_Sig
TRIM2	0.00239715	0.100289	Not_Sig	0.0607623	0.508058	Not_Sig	0.140466	1.26688	Not_Sig
TRIM3	-0.0183889	0.430601	Not_Sig	0.140466	2.57366	Sig	-0.0228845	0.509088	Not_Sig
TRIM32	-0.034858	0.505508	Not_Sig	0.0507776	0.432912	Not_Sig	0.011543	1.00559	Not_Sig
TRIM9	0.063023	0.185202	Not_Sig	0.159768	3.95857	Sig	0.0149272	1.5158	Sig
TRIO	0.0161807	0.120393	Not_Sig	0.109997	1.79647	Sig	0.0248508	0.597949	Not_Sig
TRMU	0.0506974	0.153046	Not_Sig	0.0513002	0.407798	Not_Sig	-0.0495192	0.000500804	Not_Sig
TRNT1	-0.0199762	0.271875	Not_Sig	-0.047165	0.729852	Not_Sig	-0.026602	0.262703	Not_Sig
TSC1	0.0117942	0.15202	Not_Sig	0.0573575	0.770156	Not_Sig	0.00642122	0.454654	Not_Sig
TSFM	0.326611	1.20767	Not_Sig	-0.0520944	0.566625	Not_Sig	0.010282	0.62208	Not_Sig
TSNAX	-0.0890926	1.34712	Sig	-0.0633568	1.10144	Not_Sig	0.050595	1.24648	Not_Sig
TST	-0.375647	2.18666	Sig	-0.0875553	0.66341	Not_Sig	-0.437568	1.21253	Not_Sig
TTC7B	-0.147533	1.18947	Not_Sig	-0.011578	0.324678	Not_Sig	-0.00264085	0.563993	Not_Sig
TUBA1A	-0.59393	0.309298	Not_Sig	0.00411002	0.0570828	Not_Sig	0.525253	1.04038	Not_Sig
TUBA1B	0.0868739	0.0323955	Not_Sig	-0.0367091	0.303971	Not_Sig	0.499567	1.52185	Sig
TUBA4A	-0.0885358	0.284676	Not_Sig	0.168737	0.721406	Not_Sig	0.26761	0.964479	Not_Sig
TUBB2A	-0.0379344	0.0480083	Not_Sig	0.102873	0.336995	Not_Sig	0.749833	1.36621	Sig
TUBB3	-0.0725397	0.240354	Not_Sig	0.0397332	0.0707871	Not_Sig	0.125719	2.21542	Sig
TUBB4A	-0.0526132	0.0836888	Not_Sig	0.150224	1.75223	Sig	0.404641	1.38835	Sig
TUBB4B	0.0235727	0.0187292	Not_Sig	-0.0935775	1.03172	Not_Sig	0.258629	1.25788	Not_Sig
TUFM	-0.246782	1.04312	Not_Sig	-0.0491997	0.614008	Not_Sig	-0.141911	0.322336	Not_Sig
TWF1	-0.0930003	2.03773	Sig	-0.027837	0.615229	Not_Sig	0.00974793	0.672583	Not_Sig
TWF2	0.0631555	0.0990477	Not_Sig	0.047683	0.373947	Not_Sig	-0.128775	0.541935	Not_Sig
TXN2	0.0376752	0.0257709	Not_Sig	0.0158524	0.0327534	Not_Sig	-0.0820657	0.275765	Not_Sig
TXNDC12	0.0096507	0.17089	Not_Sig	-0.0572054	1.58543	Sig	-0.00531877	0.985868	Not_Sig
TXNDC5	0.0136861	0.181649	Not_Sig	-0.00716309	0.438691	Not_Sig	-0.0428775	0.0856512	Not_Sig
TXNL1	-0.00787137	0.184322	Not_Sig	-0.00220594	0.244774	Not_Sig	0.103042	1.05274	Not_Sig
TXNRD1	0.0385566	0.0250753	Not_Sig	-0.0127068	0.492782	Not_Sig	-0.0278977	0.2134	Not_Sig
TXNRD2	0.24084	0.523368	Not_Sig	-0.106377	0.272837	Not_Sig	-0.0631254	0.0436705	Not_Sig
UBA1	0.0586999	0.147884	Not_Sig	-0.0032461	0.261732	Not_Sig	0.070493	0.69515	Not_Sig
UBA3	0.0320664	0.00983138	Not_Sig	-0.00160936	0.20601	Not_Sig	0.092482	1.18948	Not_Sig
UBA5	0.062145	0.0994596	Not_Sig	-0.057778	0.788302	Not_Sig	0.0822854	1.16316	Not_Sig
UBA52	0.0880337	0.389948	Not_Sig	-0.000583927	0.339649	Not_Sig	0.0305668	0.711404	Not_Sig
UBA6	0.0260881	0.0638757	Not_Sig	-0.0334123	1.01158	Not_Sig	0.00151943	0.740504	Not_Sig
UBE2I	0.136045	0.849411	Not_Sig	0.00890037	0.108901	Not_Sig	0.0279884	1.59103	Sig
UBE2L3	0.0131138	0.0792174	Not_Sig	0.00122169	0.204924	Not_Sig	0.0652406	1.2144	Not_Sig
UBE2M	0.0610521	0.052421	Not_Sig	0.0224127	0.0512601	Not_Sig	0.0332232	1.3591	Sig
UBE2N	-0.157988	0.93152	Not_Sig	0.0219353	0.0431502	Not_Sig	0.108389	1.16224	Not_Sig
UBE2O	0.0738292	0.34532	Not_Sig	0.0759427	1.26656	Not_Sig	-0.0920485	0.457404	Not_Sig
[truncated: 103 more rows]
